# Supplementary material for: Subclinical infection combined with surgery induced cognitive dysfunction: a novel adult mouse model for perioperative neurocognitive disorder
Source: Front Aging Neurosci. 2026 Jan 12;17:1691681. doi: 10.3389/fnagi.2025.1691681 (PMC12832885; doi:10.3389/fnagi.2025.1691681)
Supplement: Supplementary file 3 [file Table_1.xlsx]

## Sheet: PDB-2024-0225.final_protein
Gene_ID	Gene_symbol	Description	A1	A2	A3	A4	A5	B1	B2	B3	B4	B5
11287	Pzp	PZP, alpha-2-macroglobulin like	2.72386e-05	1.58337	2.72386e-05	2.72386e-05	1.09758	2.72386e-05	1.88872	1.42862	2.72386e-05	2.62272
11302	Aatk	apoptosis-associated tyrosine kinase	0.131563	0.734125	0.219039	0.624587	0.543269	0.457385	0.512073	1.13868	3.58024	0.0890971
11303	Abca1	ATP-binding cassette, sub-family A (ABC1), member 1	2.72386e-05	0.246742	2.72386e-05	2.72386e-05	2.72386e-05	2.72386e-05	2.72386e-05	0.120668	0.104419	0.101104
11304	Abca4	ATP-binding cassette, sub-family A (ABC1), member 4	2.72386e-05	2.72386e-05	2.72386e-05	2.72386e-05	2.72386e-05	2.72386e-05	2.72386e-05	2.72386e-05	2.72386e-05	2.72386e-05
11305	Abca2	ATP-binding cassette, sub-family A (ABC1), member 2	1.42682	0.572459	0.150224	0.313218	0.84031	0.869009	0.427088	0.695446	0.61869	0.456187
11306	Abcb7	ATP-binding cassette, sub-family B (MDR/TAP), member 7	2.61787	1.17048	1.80217	0.431532	1.01332	0.425747	0.59423	0.842664	0.580399	3.53539
11307	Abcg1	ATP binding cassette subfamily G member 1	0.110386	2.72386e-05	2.72386e-05	2.72386e-05	2.72386e-05	2.72386e-05	2.72386e-05	2.72386e-05	2.72386e-05	2.72386e-05
11308	Abi1	abl interactor 1	27.5683	22.6528	25.3451	36.2855	22.6778	25.2798	25.7815	20.515	25.9462	21.8433
11350	Abl1	c-abl oncogene 1, non-receptor tyrosine kinase	0.0311905	0.0549351	2.72386e-05	0.665398	0.397468	1.80623	1.31445	2.72386e-05	2.72386e-05	2.72386e-05
11352	Abl2	v-abl Abelson murine leukemia viral oncogene 2 (arg, Abelson-related gene)	1.68763	1.26037	0.747543	2.83063	1.5237	2.6393	2.20883	1.29478	1.47001	1.24342
11363	Acadl	acyl-Coenzyme A dehydrogenase, long-chain	29.9377	31.4634	25.2006	24.583	21.9906	26.9913	29.4804	29.4005	22.4461	24.992
11364	Acadm	acyl-Coenzyme A dehydrogenase, medium chain	7.10572	2.86847	6.10035	4.47061	2.95723	3.74556	4.82883	3.12936	2.93936	5.53274
11370	Acadvl	acyl-Coenzyme A dehydrogenase, very long chain	7.50812	3.33434	7.01308	3.66116	3.01897	4.05617	8.16935	5.11723	4.39328	5.83974
11409	Acads	acyl-Coenzyme A dehydrogenase, short chain	2.12687	0.390591	1.8654	1.0946	0.77689	1.15577	0.641231	0.848011	0.697395	1.50497
11416	Slc33a1	solute carrier family 33 (acetyl-CoA transporter), member 1	0.137	0.226974	74.7345	2.72386e-05	0.23814	2.72386e-05	2.72386e-05	2.72386e-05	2.72386e-05	2.72386e-05
11418	Asic2	acid-sensing (proton-gated) ion channel 2	0.0201362	0.0359186	0.266014	0.4834	0.496258	0.456769	0.0166422	0.0708051	2.72386e-05	0.25554
11419	Asic1	acid-sensing (proton-gated) ion channel 1	0.283331	2.72386e-05	2.72386e-05	2.72386e-05	2.72386e-05	2.72386e-05	2.72386e-05	2.72386e-05	2.72386e-05	2.72386e-05
11421	Ace	angiotensin I converting enzyme (peptidyl-dipeptidase A) 1	0.424487	0.0781345	0.29262	2.72386e-05	0.389621	2.17925	2.72386e-05	0.0624526	2.72386e-05	0.0465086
11423	Ache	acetylcholinesterase	0.620008	0.590281	0.572269	0.398925	0.490169	0.528603	0.424806	0.471152	0.412949	0.411702
11426	Macf1	microtubule-actin crosslinking factor 1	49.4773	35.5237	57.1271	28.3221	42.0513	48.1283	31.2828	32.6301	17.1697	44.8483
11428	Aco1	aconitase 1	7.42169	4.60143	13.8725	4.72664	3.9414	4.92196	4.30263	3.41393	1.96521	4.82944
11429	Aco2	aconitase 2, mitochondrial	537.497	475.7	566.158	417.095	359.148	417.396	439.505	417.927	338.281	462.416
11430	Acox1	acyl-Coenzyme A oxidase 1, palmitoyl	0.76264	0.760332	0.799475	0.319626	0.492557	0.559601	1.17401	1.17684	0.468846	1.51242
11431	Acp1	acid phosphatase 1, soluble	2.72386e-05	3.75813	1.25332	2.72386e-05	2.72386e-05	2.72386e-05	2.72386e-05	2.72386e-05	2.72386e-05	2.72386e-05
11432	Acp2	acid phosphatase 2, lysosomal	2.72386e-05	2.72386e-05	2.26953	2.72386e-05	2.72386e-05	1.55795	2.72386e-05	2.72386e-05	1.48838	2.72386e-05
11433	Acp5	acid phosphatase 5, tartrate resistant	2.72386e-05	2.72386e-05	2.72386e-05	2.72386e-05	2.72386e-05	2.72386e-05	2.72386e-05	2.72386e-05	2.72386e-05	2.72386e-05
11434	Acr	acrosin prepropeptide	2.72386e-05	2.72386e-05	2.72386e-05	0.0577295	2.72386e-05	2.72386e-05	2.72386e-05	2.72386e-05	2.72386e-05	2.72386e-05
11435	Chrna1	cholinergic receptor, nicotinic, alpha polypeptide 1 (muscle)	2.72386e-05	2.72386e-05	2.72386e-05	2.72386e-05	2.72386e-05	2.72386e-05	2.72386e-05	2.72386e-05	2.72386e-05	2.72386e-05
11438	Chrna4	cholinergic receptor, nicotinic, alpha polypeptide 4	0.0263334	0.253232	0.0277488	0.481765	0.0976013	0.556535	0.152999	0.655512	1.91484	2.44852
11441	Chrna7	cholinergic receptor, nicotinic, alpha polypeptide 7	0.0245946	0.0176811	0.0188982	2.72386e-05	2.72386e-05	2.72386e-05	2.72386e-05	2.72386e-05	0.0137087	2.72386e-05
11444	Chrnb2	cholinergic receptor, nicotinic, beta polypeptide 2 (neuronal)	2.72386e-05	2.72386e-05	2.72386e-05	2.72386e-05	2.72386e-05	2.72386e-05	2.72386e-05	2.72386e-05	2.72386e-05	2.72386e-05
11447	Chrnd	cholinergic receptor, nicotinic, delta polypeptide	0.0264551	2.72386e-05	2.72386e-05	2.72386e-05	2.72386e-05	2.72386e-05	2.72386e-05	2.72386e-05	2.72386e-05	2.72386e-05
11449	Chrng	cholinergic receptor, nicotinic, gamma polypeptide	2.72386e-05	2.72386e-05	2.72386e-05	2.72386e-05	0.0545366	2.72386e-05	2.72386e-05	2.72386e-05	2.72386e-05	2.72386e-05
11450	Adipoq	adiponectin, C1Q and collagen domain containing	2.72386e-05	2.72386e-05	2.72386e-05	2.72386e-05	2.72386e-05	2.72386e-05	2.72386e-05	2.72386e-05	2.72386e-05	2.72386e-05
11461	Actb	actin, beta	3009.2	2019.85	2748.56	1944.44	2350.83	1915.54	2083.24	2198.55	2103.5	2853.01
11464	Actc1	actin, alpha, cardiac muscle 1	2.72386e-05	384.045	768.51	826.328	86.4799	356.823	1025.23	94.671	283.516	345.753
11465	Actg1	actin, gamma, cytoplasmic 1	2.72386e-05	2.72386e-05	2.72386e-05	2.72386e-05	2.72386e-05	0.629303	2.72386e-05	2.72386e-05	2.72386e-05	2.72386e-05
11470	Actl7a	actin-like 7a	2.72386e-05	2.72386e-05	2.72386e-05	2.72386e-05	2.72386e-05	1.54651	2.72386e-05	2.72386e-05	2.19809	2.72386e-05
11472	Actn2	actinin alpha 2	10.8159	3.30944	13.013	7.81393	5.26134	5.11848	3.23978	4.94415	4.92238	6.80493
11474	Actn3	actinin alpha 3	2.72386e-05	2.72386e-05	2.72386e-05	2.72386e-05	2.72386e-05	2.72386e-05	2.72386e-05	2.72386e-05	2.72386e-05	2.72386e-05
11475	Acta2	actin alpha 2, smooth muscle, aorta	271.153	2.72386e-05	2.72386e-05	2.72386e-05	2.72386e-05	2.72386e-05	2.72386e-05	2.72386e-05	2.72386e-05	2.72386e-05
11477	Acvr1	activin A receptor, type 1	0.364494	2.72386e-05	0.369098	2.72386e-05	2.72386e-05	2.72386e-05	2.72386e-05	2.72386e-05	2.72386e-05	2.72386e-05
11479	Acvr1b	activin A receptor, type 1B	0.118647	0.12473	0.03813	0.0446814	2.72386e-05	2.72386e-05	2.72386e-05	0.142925	0.0341743	0.0401261
11480	Acvr2a	activin receptor IIA	2.72386e-05	2.72386e-05	2.72386e-05	2.72386e-05	2.72386e-05	2.72386e-05	2.72386e-05	2.72386e-05	2.72386e-05	2.72386e-05
11481	Acvr2b	activin receptor IIB	2.72386e-05	2.72386e-05	2.72386e-05	2.72386e-05	2.72386e-05	2.72386e-05	2.72386e-05	2.72386e-05	2.72386e-05	2.72386e-05
11482	Acvrl1	activin A receptor, type II-like 1	2.72386e-05	2.72386e-05	2.72386e-05	2.72386e-05	2.72386e-05	2.72386e-05	2.72386e-05	2.72386e-05	2.72386e-05	2.72386e-05
11484	Aspa	aspartoacylase	5.10266	5.17209	4.91512	5.59826	5.38177	3.29586	4.98676	4.18478	4.35682	4.36779
11486	Ada	adenosine deaminase	2.72386e-05	2.72386e-05	2.72386e-05	2.72386e-05	2.72386e-05	2.72386e-05	2.72386e-05	2.72386e-05	2.72386e-05	2.72386e-05
11487	Adam10	a disintegrin and metallopeptidase domain 10	1.22103	1.26202	0.0761391	1.21244	1.18002	2.72386e-05	0.131291	0.0668848	0.529007	0.396122
11488	Adam11	a disintegrin and metallopeptidase domain 11	6.76801	1.09309	6.95082	4.1378	2.33687	4.0889	3.3731	4.5394	3.96537	4.65127
11489	Adam12	a disintegrin and metallopeptidase domain 12 (meltrin alpha)	2.72386e-05	2.72386e-05	2.72386e-05	2.72386e-05	2.72386e-05	2.72386e-05	2.72386e-05	2.72386e-05	2.72386e-05	2.72386e-05
11490	Adam15	a disintegrin and metallopeptidase domain 15 (metargidin)	2.72386e-05	2.72386e-05	11.4161	2.72386e-05	2.72386e-05	2.72386e-05	2.72386e-05	2.72386e-05	0.0258548	0.0170669
11491	Adam17	a disintegrin and metallopeptidase domain 17	2.72386e-05	0.151009	2.72386e-05	2.72386e-05	2.72386e-05	2.72386e-05	2.72386e-05	2.72386e-05	0.194246	2.72386e-05
11495	Adam2	a disintegrin and metallopeptidase domain 2	2.72386e-05	2.72386e-05	2.72386e-05	2.72386e-05	2.72386e-05	2.72386e-05	0.0890732	2.72386e-05	2.72386e-05	2.72386e-05
11496	Adam22	a disintegrin and metallopeptidase domain 22	14.7112	13.4793	16.4161	14.4032	14.7745	14.3573	5.75877	11.4101	5.348	7.90592
11499	Adam5	a disintegrin and metallopeptidase domain 5	2.72386e-05	2.72386e-05	2.72386e-05	2.72386e-05	2.72386e-05	2.72386e-05	2.72386e-05	2.72386e-05	0.156594	2.72386e-05
11500	Adam7	a disintegrin and metallopeptidase domain 7	2.72386e-05	2.72386e-05	2.72386e-05	2.72386e-05	2.72386e-05	2.72386e-05	2.72386e-05	2.72386e-05	2.72386e-05	0.0198918
11501	Adam8	a disintegrin and metallopeptidase domain 8	2.72386e-05	2.72386e-05	2.72386e-05	2.72386e-05	2.72386e-05	0.121136	2.72386e-05	2.72386e-05	2.72386e-05	2.72386e-05
11502	Adam9	a disintegrin and metallopeptidase domain 9 (meltrin gamma)	0.0835218	2.72386e-05	2.72386e-05	2.72386e-05	2.72386e-05	2.72386e-05	2.72386e-05	2.72386e-05	2.72386e-05	2.72386e-05
11512	Adcy6	adenylate cyclase 6	1.37286	2.72386e-05	2.72386e-05	2.72386e-05	2.72386e-05	2.72386e-05	0.0107765	2.72386e-05	2.72386e-05	0.267508
11513	Adcy7	adenylate cyclase 7	2.72386e-05	2.72386e-05	2.72386e-05	2.72386e-05	2.72386e-05	2.72386e-05	2.72386e-05	0.0407775	0.036742	0.0666817
11514	Adcy8	adenylate cyclase 8	2.72386e-05	2.72386e-05	0.155566	0.292822	23.4217	0.111166	0.175769	0.168349	2.72386e-05	2.25638
11515	Adcy9	adenylate cyclase 9	11.0917	3.97872	9.84774	7.20168	3.46032	5.65812	4.54172	3.92417	4.30686	7.58714
11516	Adcyap1	adenylate cyclase activating polypeptide 1	2.72386e-05	2.72386e-05	2.72386e-05	2.72386e-05	2.72386e-05	2.72386e-05	2.72386e-05	2.72386e-05	2.72386e-05	2.72386e-05
11517	Adcyap1r1	adenylate cyclase activating polypeptide 1 receptor 1	3.26918	0.625713	3.16925	1.34527	0.723066	0.589226	0.945351	1.0135	0.705577	1.75856
11518	Add1	adducin 1 (alpha)	99.6356	39.1506	43.9282	31.9382	34.2567	40.4762	34.0101	30.6915	35.5779	53.5605
11519	Add2	adducin 2 (beta)	33.2627	70.2453	55.9267	64.5349	66.1642	43.617	47.8987	60.1492	41.7932	63.3314
11520	Plin2	perilipin 2	2.72386e-05	2.72386e-05	0.0698289	2.72386e-05	2.72386e-05	2.72386e-05	2.72386e-05	2.72386e-05	2.72386e-05	2.72386e-05
11522	Adh1	alcohol dehydrogenase 1 (class I)	2.72386e-05	2.72386e-05	2.72386e-05	2.72386e-05	3.99122	2.72386e-05	0.397074	2.07857	2.72386e-05	1.53873
11532	Adh5	alcohol dehydrogenase 5 (class III), chi polypeptide	15.9593	7.62653	15.3254	11.7512	6.80587	9.16625	10.3232	8.88836	9.51283	12.8035
11534	Adk	adenosine kinase	19.2159	24.7348	16.6001	5.63367	11.0676	13.4796	2.80951	14.4255	3.19891	6.02168
11535	Adm	adrenomedullin	2.72386e-05	2.72386e-05	2.72386e-05	2.72386e-05	2.72386e-05	2.72386e-05	2.72386e-05	2.72386e-05	2.72386e-05	2.72386e-05
11538	Adnp	activity-dependent neuroprotective protein	0.226252	0.285306	0.228529	2.72386e-05	0.209621	0.130776	0.00298365	2.72386e-05	2.72386e-05	0.286865
11539	Adora1	adenosine A1 receptor	2.72386e-05	2.72386e-05	0.00675912	2.72386e-05	2.72386e-05	0.0550554	2.72386e-05	0.311361	0.444433	0.314887
11544	Adprh	ADP-ribosylarginine hydrolase	5.07795	2.09752	5.3467	2.11624	2.09012	1.37547	2.21207	1.58312	1.88366	2.13698
11545	Parp1	poly (ADP-ribose) polymerase family, member 1	1.45856	2.6651	4.72097	1.82317	0.638986	10.3729	1.05198	1.32297	1.38515	1.24333
11546	Parp2	poly (ADP-ribose) polymerase family, member 2	2.72386e-05	2.72386e-05	2.72386e-05	2.72386e-05	2.72386e-05	2.72386e-05	2.72386e-05	2.72386e-05	2.72386e-05	2.72386e-05
11548	Adra1b	adrenergic receptor, alpha 1b	2.72386e-05	2.72386e-05	2.72386e-05	2.72386e-05	2.72386e-05	2.72386e-05	2.72386e-05	2.72386e-05	2.72386e-05	2.72386e-05
11549	Adra1a	adrenergic receptor, alpha 1a	2.72386e-05	2.72386e-05	2.72386e-05	2.72386e-05	2.72386e-05	2.72386e-05	2.72386e-05	2.72386e-05	2.72386e-05	2.72386e-05
11550	Adra1d	adrenergic receptor, alpha 1d	2.72386e-05	2.72386e-05	2.72386e-05	2.72386e-05	2.72386e-05	2.72386e-05	2.72386e-05	2.72386e-05	2.72386e-05	2.72386e-05
11551	Adra2a	adrenergic receptor, alpha 2a	2.72386e-05	0.0162614	0.0893672	0.046906	2.72386e-05	0.0146803	0.00670286	0.00614637	0.00681607	0.0815491
11552	Adra2b	adrenergic receptor, alpha 2b	2.72386e-05	2.72386e-05	2.72386e-05	2.72386e-05	2.72386e-05	2.72386e-05	2.72386e-05	2.72386e-05	2.72386e-05	2.72386e-05
11554	Adrb1	adrenergic receptor, beta 1	2.72386e-05	2.72386e-05	2.72386e-05	2.72386e-05	2.72386e-05	2.72386e-05	2.72386e-05	2.72386e-05	2.72386e-05	2.72386e-05
11564	Adsl	adenylosuccinate lyase	3.4828	1.35044	3.46265	1.491	1.66327	1.06777	1.94948	1.90031	1.2488	2.36882
11565	Adssl1	adenylosuccinate synthetase like 1	21.3744	4.33533	2.3741	1.94177	2.32532	2.39731	4.13264	0.980221	6.623	0.55316
11566	Adss	adenylosuccinate synthetase, non muscle	10.6089	9.16506	5.12227	20.9107	10.8712	5.97562	31.1452	25.8389	23.7999	14.5697
11567	Avil	advillin	2.72386e-05	2.72386e-05	2.72386e-05	2.72386e-05	2.72386e-05	2.72386e-05	2.72386e-05	2.72386e-05	2.72386e-05	2.72386e-05
11568	Aebp1	AE binding protein 1	2.72386e-05	2.72386e-05	2.72386e-05	2.72386e-05	2.72386e-05	2.72386e-05	2.72386e-05	2.72386e-05	2.72386e-05	2.72386e-05
11569	Aebp2	AE binding protein 2	2.72386e-05	2.72386e-05	2.72386e-05	2.72386e-05	2.72386e-05	2.72386e-05	2.72386e-05	2.72386e-05	2.72386e-05	2.72386e-05
11571	Crisp1	cysteine-rich secretory protein 1	2.72386e-05	2.72386e-05	2.72386e-05	2.72386e-05	2.72386e-05	2.72386e-05	2.72386e-05	2.72386e-05	2.72386e-05	2.72386e-05
11572	Crisp3	cysteine-rich secretory protein 3	2.72386e-05	2.72386e-05	2.72386e-05	2.72386e-05	2.72386e-05	2.72386e-05	2.72386e-05	2.72386e-05	2.72386e-05	2.72386e-05
11576	Afp	alpha fetoprotein	2.72386e-05	2.72386e-05	2.72386e-05	2.72386e-05	2.72386e-05	2.72386e-05	2.72386e-05	2.72386e-05	2.72386e-05	2.72386e-05
11593	Aga	aspartylglucosaminidase	2.72386e-05	2.72386e-05	0.0435586	0.0909988	0.0382018	0.0537889	0.073392	2.72386e-05	2.72386e-05	2.72386e-05
11595	Acan	aggrecan	4.54945	5.93299	4.87595	4.84582	6.81211	45.2711	5.058	6.22616	9.06967	5.10953
11600	Angpt1	angiopoietin 1	2.72386e-05	0.187021	2.72386e-05	2.72386e-05	2.72386e-05	0.148256	2.72386e-05	2.72386e-05	2.72386e-05	0.125518
11603	Agrn	agrin	3.79212	4.67414	2.34343	3.31501	4.76094	4.06352	4.63093	3.42195	3.71855	3.13104
11605	Gla	galactosidase, alpha	2.72386e-05	0.211167	2.72386e-05	2.72386e-05	0.127701	2.72386e-05	2.72386e-05	0.198603	0.169337	0.147964
11606	Agt	angiotensinogen (serpin peptidase inhibitor, clade A, member 8)	0.0766846	0.0477664	0.105901	0.0392423	0.0792068	0.0748677	2.72386e-05	0.12666	0.0986994	0.0101298
11622	Ahr	aryl-hydrocarbon receptor	2.72386e-05	2.72386e-05	2.72386e-05	2.72386e-05	2.72386e-05	2.72386e-05	2.72386e-05	2.72386e-05	2.72386e-05	2.72386e-05
11624	Ahrr	aryl-hydrocarbon receptor repressor	2.72386e-05	2.72386e-05	2.72386e-05	2.72386e-05	2.72386e-05	2.72386e-05	2.72386e-05	2.72386e-05	2.72386e-05	2.72386e-05
11625	Ahsg	alpha-2-HS-glycoprotein	0.208296	0.660487	0.17155	0.706633	0.917693	1.45169	0.99631	2.34034	0.884545	1.18938
11628	Aicda	activation-induced cytidine deaminase	2.72386e-05	2.72386e-05	2.72386e-05	2.72386e-05	2.72386e-05	2.72386e-05	2.72386e-05	2.72386e-05	2.72386e-05	2.72386e-05
11629	Aif1	allograft inflammatory factor 1	1.01972	2.72386e-05	0.623086	0.146871	0.254631	2.72386e-05	0.432445	2.72386e-05	0.976857	2.72386e-05
11630	Crybg1	crystallin beta-gamma domain containing 1	2.72386e-05	2.72386e-05	2.72386e-05	0.33885	2.72386e-05	2.72386e-05	0.28227	2.72386e-05	2.72386e-05	2.72386e-05
11632	Aip	aryl-hydrocarbon receptor-interacting protein	3.92801	6.82957	2.56256	3.86609	3.28147	4.70136	4.06212	6.94874	3.99517	4.05355
11634	Aire	autoimmune regulator (autoimmune polyendocrinopathy candidiasis ectodermal dystrophy)	2.72386e-05	0.629658	2.72386e-05	2.72386e-05	2.72386e-05	2.72386e-05	2.72386e-05	2.72386e-05	2.72386e-05	2.72386e-05
11636	Ak1	adenylate kinase 1	39.9152	38.9565	42.8396	45.9112	48.945	16.8405	58.0258	19.5313	36.5802	15.2055
11637	Ak2	adenylate kinase 2	1.19076	7.1382	2.1803	1.79275	1.70386	10.2242	3.35958	6.70662	3.47314	3.15072
11639	Ak4	adenylate kinase 4	17.2071	15.088	20.1919	25.0519	19.5736	21.9384	17.8629	22.4348	25.9829	16.1642
11640	Akap1	A kinase (PRKA) anchor protein 1	0.0346598	0.182202	2.72386e-05	2.72386e-05	0.183407	2.72386e-05	2.72386e-05	0.203508	2.72386e-05	2.72386e-05
11643	Akap4	A kinase (PRKA) anchor protein 4	2.72386e-05	2.72386e-05	2.72386e-05	0.132392	2.72386e-05	2.72386e-05	0.0714629	2.72386e-05	0.0897528	2.72386e-05
11647	Alpl	alkaline phosphatase, liver/bone/kidney	0.0829242	0.30983	2.35948	3.7256	4.07529	4.54025	4.70247	3.18128	3.87878	5.75665
11648	Akp3	alkaline phosphatase 3, intestine, not Mn requiring	2.72386e-05	2.72386e-05	2.72386e-05	2.72386e-05	2.72386e-05	2.72386e-05	2.72386e-05	2.72386e-05	2.72386e-05	2.72386e-05
11650	Alppl2	alkaline phosphatase, placental-like 2	0.40742	2.13449	2.72386e-05	2.72386e-05	2.72386e-05	2.72386e-05	2.72386e-05	1.17958	2.72386e-05	2.72386e-05
11651	Akt1	thymoma viral proto-oncogene 1	2.67161	0.544077	1.29949	1.46064	0.209509	0.59671	0.251077	0.553656	0.182085	2.05337
11652	Akt2	thymoma viral proto-oncogene 2	0.0355668	0.0538453	0.514904	0.041168	0.161604	0.0378294	0.14594	0.170222	0.018331	0.0317016
11655	Alas1	aminolevulinic acid synthase 1	2.72386e-05	2.72386e-05	2.72386e-05	2.72386e-05	2.72386e-05	2.72386e-05	2.72386e-05	2.72386e-05	2.72386e-05	2.72386e-05
11656	Alas2	aminolevulinic acid synthase 2, erythroid	2.72386e-05	2.72386e-05	2.72386e-05	2.72386e-05	2.72386e-05	2.72386e-05	2.72386e-05	2.72386e-05	2.72386e-05	2.72386e-05
11657	Alb	albumin	96.9268	95.4949	76.9356	127.1	97.4419	67.3948	79.3235	84.0963	49.7094	129.296
11658	Alcam	activated leukocyte cell adhesion molecule	13.5155	16.9558	16.2826	24.273	10.0022	15.5886	18.2816	18.3938	21.8482	19.6877
11666	Abcd1	ATP-binding cassette, sub-family D (ALD), member 1	2.72386e-05	2.72386e-05	2.72386e-05	2.72386e-05	2.72386e-05	2.72386e-05	2.72386e-05	2.72386e-05	2.72386e-05	2.72386e-05
11668	Aldh1a1	aldehyde dehydrogenase family 1, subfamily A1	4.59225	5.01467	11.2312	6.1846	11.4675	8.73189	9.79873	4.56688	3.68562	6.9924
11669	Aldh2	aldehyde dehydrogenase 2, mitochondrial	48.0947	25.6282	49.3849	25.5569	23.4377	31.2172	18.966	22.7729	15.7501	27.9837
11670	Aldh3a1	aldehyde dehydrogenase family 3, subfamily A1	2.72386e-05	2.72386e-05	2.72386e-05	2.72386e-05	2.72386e-05	2.72386e-05	0.751679	2.72386e-05	2.72386e-05	0.0150522
11671	Aldh3a2	aldehyde dehydrogenase family 3, subfamily A2	3.71065	2.05336	4.25	2.5136	1.21188	1.98139	3.51771	2.31945	1.24767	2.01657
11674	Aldoa	aldolase A, fructose-bisphosphate	741.742	552.111	693.536	616.007	442.298	549.35	522.563	467.899	436.743	331.258
11676	Aldoc	aldolase C, fructose-bisphosphate	152.169	122.227	102.503	93.173	73.6249	116.098	123.291	92.6695	73.233	118.129
11677	Akr1b3	aldo-keto reductase family 1, member B3 (aldose reductase)	34.7611	11.2099	25.9614	9.0087	12.3639	9.99325	10.1379	8.41185	12.098	14.1783
11682	Alk	anaplastic lymphoma kinase	2.72386e-05	2.72386e-05	2.72386e-05	2.72386e-05	2.72386e-05	2.72386e-05	2.72386e-05	2.72386e-05	2.72386e-05	0.394424
11684	Alox12	arachidonate 12-lipoxygenase	2.72386e-05	2.72386e-05	2.72386e-05	2.72386e-05	2.72386e-05	2.72386e-05	2.72386e-05	2.72386e-05	2.72386e-05	2.72386e-05
11686	Alox12b	arachidonate 12-lipoxygenase, 12R type	2.72386e-05	2.72386e-05	2.72386e-05	2.72386e-05	2.72386e-05	2.72386e-05	2.72386e-05	2.72386e-05	2.72386e-05	2.72386e-05
11687	Alox15	arachidonate 15-lipoxygenase	2.72386e-05	2.72386e-05	2.72386e-05	2.72386e-05	2.72386e-05	0.126305	2.72386e-05	2.72386e-05	2.72386e-05	2.72386e-05
11688	Alox8	arachidonate 8-lipoxygenase	2.72386e-05	2.72386e-05	2.72386e-05	2.72386e-05	2.72386e-05	2.72386e-05	2.72386e-05	2.72386e-05	2.72386e-05	2.72386e-05
11689	Alox5	arachidonate 5-lipoxygenase	2.72386e-05	2.72386e-05	2.72386e-05	2.72386e-05	2.72386e-05	2.72386e-05	2.72386e-05	2.72386e-05	2.72386e-05	2.72386e-05
11692	Gfer	growth factor, augmenter of liver regeneration	2.10981	4.4636	1.53754	4.62753	4.85821	5.00185	2.63309	4.98165	6.65884	1.94719
11704	Amelx	amelogenin, X-linked	2.72386e-05	2.72386e-05	2.72386e-05	2.72386e-05	2.72386e-05	2.72386e-05	2.72386e-05	2.72386e-05	2.72386e-05	2.72386e-05
11717	Ampd3	adenosine monophosphate deaminase 3	1.14933	0.664245	0.868757	0.684144	1.4124	0.553634	1.18944	0.498731	0.399419	0.554145
11722	Amy1	amylase 1, salivary	2.72386e-05	2.72386e-05	2.72386e-05	2.72386e-05	2.72386e-05	2.72386e-05	2.72386e-05	2.72386e-05	2.72386e-05	2.72386e-05
11731	Ang2	angiogenin, ribonuclease A family, member 2	2.72386e-05	2.72386e-05	2.72386e-05	2.72386e-05	2.72386e-05	2.72386e-05	2.72386e-05	2.72386e-05	2.72386e-05	2.72386e-05
11732	Ank	progressive ankylosis	0.215579	0.2593	0.093321	0.21651	0.191448	0.253283	0.0420349	2.72386e-05	0.0413175	0.223292
11733	Ank1	ankyrin 1, erythroid	2.65074	1.51304	1.24885	1.04488	0.842944	0.900279	3.99308	4.22136	0.620275	1.64158
11735	Ank3	ankyrin 3, epithelial	31.1039	20.9093	31.2196	22.3206	24.651	25.3828	23.968	28.0276	28.5743	28.7731
11736	Ankfy1	ankyrin repeat and FYVE domain containing 1	1.55655	0.790961	4.91137	0.47395	0.315158	1.1578	1.06823	1.13987	0.886131	1.4952
11737	Anp32a	acidic (leucine-rich) nuclear phosphoprotein 32 family, member A	30.226	47.5025	30.2977	53.0883	54.0856	47.9047	31.5528	61.6772	89.6845	33.5108
11739	Slc25a4	solute carrier family 25 (mitochondrial carrier, adenine nucleotide translocator), member 4	904.068	486.615	902.014	516.19	466.998	328.391	606.619	467.935	428.81	729.848
11740	Slc25a5	solute carrier family 25 (mitochondrial carrier, adenine nucleotide translocator), member 5	179.395	118.308	110.284	112.641	57.1204	257.348	125.887	111.349	92.7809	161.415
11744	Anxa11	annexin A11	2.67417	2.07583	7.44901	7.41607	7.89343	8.07008	4.15358	4.40023	4.04559	4.17168
11745	Anxa3	annexin A3	2.69581	1.96401	3.43195	3.20107	2.94382	3.65914	3.56268	2.72418	3.75204	3.22045
11746	Anxa4	annexin A4	0.233376	2.72386e-05	0.240802	0.266754	0.316405	0.377814	2.72386e-05	0.271847	0.228705	0.23465
11747	Anxa5	annexin A5	49.6545	42.0323	36.618	43.3622	40.03	45.295	52.3476	50.2412	30.1864	41.3205
11749	Anxa6	annexin A6	38.7278	24.825	29.2221	33.8312	22.6694	30.036	117.371	116.018	100.776	34.7588
11750	Anxa7	annexin A7	11.3911	7.86186	16.7425	14.1411	11.0348	9.32523	11.9276	7.93035	8.65189	11.6484
11754	Aoc3	amine oxidase, copper containing 3	4.69092	7.28421	0.184457	0.190072	0.207399	0.331283	0.138785	0.190612	2.72386e-05	0.254079
11757	Prdx3	peroxiredoxin 3	20.7391	24.165	27.8639	22.5514	20.424	24.3266	25.578	21.6229	17.0307	22.5412
11758	Prdx6	peroxiredoxin 6	191.46	183.415	151.974	181.569	234.064	227.571	208.514	212.514	215.476	165.65
11761	Aox1	aldehyde oxidase 1	2.72386e-05	2.72386e-05	2.72386e-05	0.353486	0.3868	2.01119	0.229688	2.72386e-05	0.177439	0.158348
11764	Ap1b1	adaptor protein complex AP-1, beta 1 subunit	17.6897	22.2606	27.0296	23.2827	21.3415	24.061	18.6447	18.5464	18.1922	18.2486
11765	Ap1g1	adaptor protein complex AP-1, gamma 1 subunit	10.5879	3.70737	6.99673	3.81994	4.3149	5.49773	23.1911	4.77826	4.69258	7.16352
11766	Ap1g2	adaptor protein complex AP-1, gamma 2 subunit	2.72386e-05	2.72386e-05	2.72386e-05	2.72386e-05	2.72386e-05	2.72386e-05	2.72386e-05	2.72386e-05	2.72386e-05	0.0641361
11767	Ap1m1	adaptor-related protein complex AP-1, mu subunit 1	6.08806	4.54391	6.76551	6.17572	8.81133	6.4461	8.78845	7.84254	4.61011	6.53782
11768	Ap1m2	adaptor protein complex AP-1, mu 2 subunit	2.72386e-05	2.72386e-05	2.72386e-05	2.72386e-05	2.72386e-05	2.72386e-05	2.72386e-05	2.72386e-05	2.72386e-05	2.72386e-05
11769	Ap1s1	adaptor protein complex AP-1, sigma 1	12.7457	2.661	3.78229	1.51059	2.23839	2.60111	1.70807	1.74572	1.85096	1.89946
11770	Fabp4	fatty acid binding protein 4, adipocyte	2.72386e-05	2.72386e-05	2.72386e-05	2.72386e-05	2.72386e-05	2.72386e-05	2.72386e-05	2.72386e-05	2.72386e-05	2.72386e-05
11771	Ap2a1	adaptor-related protein complex 2, alpha 1 subunit	163.306	115.776	209.803	124.464	74.5537	71.441	115.298	96.0796	103.368	159.373
11772	Ap2a2	adaptor-related protein complex 2, alpha 2 subunit	85.9831	47.5583	97.6793	64.5483	86.1114	100.069	73.3722	58.7205	59.9026	78.8925
11773	Ap2m1	adaptor-related protein complex 2, mu 1 subunit	113.274	66.5684	118.214	52.593	53.7156	61.4512	59.6772	47.8626	61.4718	92.9503
11774	Ap3b1	adaptor-related protein complex 3, beta 1 subunit	3.13267	1.14841	1.82608	0.782686	1.18686	1.02807	0.686029	1.01278	0.496597	1.61062
11775	Ap3b2	adaptor-related protein complex 3, beta 2 subunit	19.0216	18.776	25.0478	12.5503	19.5105	14.8568	24.3789	17.848	15.4053	19.3069
11776	Ap3d1	adaptor-related protein complex 3, delta 1 subunit	25.8298	14.4277	23.7406	16.9155	20.0402	17.443	20.9231	12.1697	16.0803	21.8896
11777	Ap3s1	adaptor-related protein complex 3, sigma 1 subunit	1.68056	1.76498	2.37988	1.37742	0.661426	2.14408	2.60503	1.43208	0.88022	2.33131
11778	Ap3s2	adaptor-related protein complex 3, sigma 2 subunit	2.17768	2.21953	1.88866	1.1384	1.14034	0.402473	1.3543	1.02515	1.79205	1.80136
11781	Ap4m1	adaptor-related protein complex AP-4, mu 1	2.72386e-05	2.72386e-05	2.72386e-05	2.72386e-05	2.72386e-05	2.72386e-05	2.72386e-05	2.72386e-05	2.72386e-05	2.72386e-05
11783	Apaf1	apoptotic peptidase activating factor 1	2.72386e-05	2.72386e-05	2.72386e-05	2.72386e-05	2.72386e-05	0.00852586	2.72386e-05	0.0215871	2.72386e-05	2.72386e-05
11784	Apba2	amyloid beta (A4) precursor protein-binding, family A, member 2	2.45203	0.418392	0.54443	2.72386e-05	0.302699	1.68404	0.300792	0.646923	0.581224	0.326014
11785	Apbb1	amyloid beta (A4) precursor protein-binding, family B, member 1	0.24101	0.519713	0.33557	0.273677	0.213929	0.841118	0.382164	2.87404	1.96272	0.935802
11787	Apbb2	amyloid beta (A4) precursor protein-binding, family B, member 2	2.72386e-05	2.72386e-05	2.72386e-05	2.72386e-05	2.72386e-05	2.72386e-05	2.72386e-05	2.72386e-05	2.72386e-05	2.72386e-05
11789	Apc	APC, WNT signaling pathway regulator	0.736198	2.11038	0.626433	2.54282	5.09068	4.21729	2.47028	4.95946	5.94958	3.09791
11790	Speg	SPEG complex locus	0.278063	8.21364	0.837327	9.64067	0.312514	0.266284	0.273074	0.0619525	0.41735	6.51784
11792	Apex1	apurinic/apyrimidinic endonuclease 1	3.33398	2.81021	2.90502	3.23549	1.82344	4.81896	2.6864	2.57097	3.88195	6.93271
11793	Atg5	autophagy related 5	0.555955	0.284517	1.04169	0.69569	0.687391	0.935163	0.455245	0.370286	0.527343	1.15974
11796	Birc3	baculoviral IAP repeat-containing 3	2.72386e-05	2.72386e-05	2.72386e-05	2.72386e-05	2.72386e-05	2.72386e-05	2.72386e-05	2.72386e-05	2.72386e-05	2.72386e-05
11797	Birc2	baculoviral IAP repeat-containing 2	2.72386e-05	2.72386e-05	0.0842467	2.72386e-05	2.72386e-05	0.0474461	0.664916	0.0547442	2.72386e-05	2.72386e-05
11798	Xiap	X-linked inhibitor of apoptosis	2.72386e-05	2.72386e-05	2.72386e-05	2.72386e-05	2.72386e-05	2.72386e-05	2.72386e-05	2.72386e-05	2.72386e-05	2.72386e-05
11800	Api5	apoptosis inhibitor 5	7.34669	4.48569	5.27281	5.62541	5.12416	6.79823	2.45422	3.06486	15.5405	16.7116
11801	Cd5l	CD5 antigen-like	2.72386e-05	2.72386e-05	2.72386e-05	2.72386e-05	2.72386e-05	2.72386e-05	2.72386e-05	2.72386e-05	2.72386e-05	2.72386e-05
11803	Aplp1	amyloid beta (A4) precursor-like protein 1	4.24317	5.35356	5.40174	9.7015	7.5544	12.2976	7.33028	13.591	16.1859	9.3169
11804	Aplp2	amyloid beta (A4) precursor-like protein 2	4.57654	7.53621	1.44735	1.15777	1.3014	3.73822	1.33511	3.39166	7.01699	0.667854
11806	Apoa1	apolipoprotein A-I	3.2561	10.2465	4.09636	6.40787	44.6453	2.05339	15.0392	12.1102	3.43801	17.8753
11807	Apoa2	apolipoprotein A-II	0.219089	1.02757	0.229645	2.72386e-05	1.19848	0.415492	2.72386e-05	1.70569	0.372317	1.73702
11808	Apoa4	apolipoprotein A-IV	2.72386e-05	0.380874	0.0446573	1.12397	1.83504	0.332356	0.154126	0.670746	0.465954	0.828183
11812	Apoc1	apolipoprotein C-I	2.72386e-05	2.72386e-05	2.72386e-05	2.72386e-05	2.72386e-05	2.72386e-05	2.72386e-05	0.115256	2.72386e-05	2.72386e-05
11814	Apoc3	apolipoprotein C-III	2.72386e-05	2.72386e-05	2.72386e-05	2.72386e-05	2.72386e-05	2.72386e-05	2.72386e-05	2.72386e-05	2.72386e-05	2.72386e-05
11815	Apod	apolipoprotein D	0.530706	0.417824	2.72386e-05	0.352858	0.440012	0.534416	1.63572	1.3894	1.8139	1.75231
11816	Apoe	apolipoprotein E	39.0061	103.209	54.0891	111.483	137.473	124.055	116.069	145.907	148.213	70.8152
11818	Apoh	apolipoprotein H	2.72386e-05	5.88238	2.72386e-05	2.04625	2.72386e-05	2.72386e-05	2.72386e-05	2.03159	2.72386e-05	2.72386e-05
11819	Nr2f2	nuclear receptor subfamily 2, group F, member 2	0.0110683	2.72386e-05	0.011155	2.72386e-05	2.72386e-05	2.72386e-05	2.72386e-05	2.72386e-05	2.72386e-05	2.72386e-05
11820	App	amyloid beta (A4) precursor protein	10.2074	10.9619	10.9349	15.5897	15.763	19.9275	22.3478	21.5741	11.2887	14.893
11821	Aprt	adenine phosphoribosyl transferase	0.223238	2.72386e-05	2.08098	1.17871	0.466236	0.44528	0.913077	0.870521	0.865243	1.06341
11826	Aqp1	aquaporin 1	0.106887	2.72386e-05	2.72386e-05	2.72386e-05	2.72386e-05	2.72386e-05	2.72386e-05	2.72386e-05	2.72386e-05	2.72386e-05
11829	Aqp4	aquaporin 4	13.7167	17.7734	14.0749	15.9736	13.9337	16.1468	16.399	15.1672	10.0052	17.1378
11833	Aqp8	aquaporin 8	2.72386e-05	2.72386e-05	2.72386e-05	2.72386e-05	2.72386e-05	2.72386e-05	2.72386e-05	2.72386e-05	0.903666	2.72386e-05
11834	Aqr	aquarius	0.294287	2.72386e-05	0.0929675	0.126519	2.72386e-05	0.159241	1.34026	2.72386e-05	2.72386e-05	2.72386e-05
11835	Ar	androgen receptor	0.0263472	2.72386e-05	2.72386e-05	2.72386e-05	2.72386e-05	2.72386e-05	2.72386e-05	2.72386e-05	2.72386e-05	2.72386e-05
11836	Araf	Araf proto-oncogene, serine/threonine kinase	4.30545	2.01177	3.00472	0.867242	1.02107	1.26442	2.51361	1.33149	0.50056	1.82496
11837	Rplp0	ribosomal protein, large, P0	16.7846	15.9077	16.4375	17.6055	11.9088	14.2079	9.12899	9.08943	7.65498	15.1153
11838	Arc	activity regulated cytoskeletal-associated protein	0.313482	0.338413	0.311539	1.27977	1.10358	2.34617	0.607273	0.490633	3.4633	0.81881
11840	Arf1	ADP-ribosylation factor 1	279.776	257.786	149.25	237.734	120.182	331.573	2.72386e-05	116.725	100.859	277.547
11841	Arf2	ADP-ribosylation factor 2	2.72386e-05	2.72386e-05	2.72386e-05	2.72386e-05	2.72386e-05	2.72386e-05	110.931	2.72386e-05	2.72386e-05	2.72386e-05
11843	Arf4	ADP-ribosylation factor 4	3.1167	1.0008	3.84642	1.06128	1.78406	0.976025	1.11639	0.717002	0.685045	1.60639
11844	Arf5	ADP-ribosylation factor 5	17.7979	17.945	151.937	14.0822	126.442	12.1755	186.855	126.843	114.318	16.2754
11845	Arf6	ADP-ribosylation factor 6	8.21103	1.70634	4.94768	4.93765	1.38829	9.2386	6.10495	7.44065	5.4789	7.66992
11846	Arg1	arginase, liver	2.72386e-05	2.72386e-05	2.72386e-05	2.72386e-05	2.72386e-05	2.72386e-05	0.554633	2.72386e-05	2.72386e-05	2.72386e-05
11847	Arg2	arginase type II	2.72386e-05	0.415868	2.72386e-05	2.72386e-05	2.72386e-05	2.72386e-05	2.72386e-05	2.72386e-05	2.72386e-05	2.72386e-05
11848	Rhoa	ras homolog family member A	51.1087	38.8007	63.4314	104.621	78.2887	61.8246	51.4186	54.2512	84.9388	75.9552
11852	Rhob	ras homolog family member B	41.4314	31.2106	44.6183	29.1129	40.5614	55.8846	65.83	51.416	53.5702	29.8109
11853	Rhoc	ras homolog family member C	2.72386e-05	2.72386e-05	0.415663	0.333913	2.72386e-05	2.72386e-05	0.513909	2.72386e-05	0.314905	0.476948
11854	Rhod	ras homolog family member D	2.72386e-05	2.72386e-05	2.72386e-05	2.72386e-05	2.72386e-05	2.72386e-05	2.72386e-05	2.72386e-05	2.72386e-05	2.72386e-05
11855	Arhgap5	Rho GTPase activating protein 5	1.81316	5.21883	1.66798	5.1869	0.401783	0.309985	0.335071	1.19295	0.313541	1.29621
11856	Arhgap6	Rho GTPase activating protein 6	2.72386e-05	0.598615	2.72386e-05	2.72386e-05	18.1882	2.72386e-05	2.72386e-05	2.72386e-05	0.199865	2.72386e-05
11857	Arhgdib	Rho, GDP dissociation inhibitor (GDI) beta	0.284325	0.333776	0.318033	0.530285	0.322569	0.628866	0.253111	0.582843	0.229547	0.493048
11858	Rnd2	Rho family GTPase 2	2.72386e-05	2.72386e-05	2.72386e-05	2.72386e-05	2.72386e-05	2.72386e-05	2.72386e-05	2.72386e-05	2.72386e-05	2.72386e-05
11861	Arl4a	ADP-ribosylation factor-like 4A	2.72386e-05	2.72386e-05	2.72386e-05	2.72386e-05	2.72386e-05	2.72386e-05	2.72386e-05	2.72386e-05	2.72386e-05	2.72386e-05
11863	Arnt	aryl hydrocarbon receptor nuclear translocator	2.72386e-05	0.00249219	2.72386e-05	2.72386e-05	2.72386e-05	2.72386e-05	2.72386e-05	2.72386e-05	2.72386e-05	2.72386e-05
11864	Arnt2	aryl hydrocarbon receptor nuclear translocator 2	2.72386e-05	2.72386e-05	0.0900116	0.147491	0.0214368	0.0422639	0.0473242	2.72386e-05	0.0172599	0.0621501
11865	Bmal1	basic helix-loop-helix ARNT like 1	2.72386e-05	2.72386e-05	2.72386e-05	2.72386e-05	2.72386e-05	2.72386e-05	2.72386e-05	2.72386e-05	2.72386e-05	2.72386e-05
11867	Arpc1b	actin related protein 2/3 complex, subunit 1B	0.176123	0.170677	0.626731	2.72386e-05	0.106234	0.321528	0.283819	0.141128	2.72386e-05	0.136213
11871	Art2a	ADP-ribosyltransferase 2a	2.72386e-05	2.72386e-05	2.72386e-05	2.72386e-05	2.72386e-05	2.72386e-05	2.72386e-05	2.72386e-05	2.72386e-05	2.72386e-05
11877	Arvcf	armadillo repeat gene deleted in velocardiofacial syndrome	0.973542	0.59945	0.88295	0.750518	0.617309	0.708465	0.674934	0.545301	0.359045	1.19319
11878	Arx	aristaless related homeobox	2.72386e-05	2.72386e-05	2.72386e-05	2.72386e-05	2.72386e-05	2.13159	2.72386e-05	2.1581	2.72386e-05	2.72386e-05
11881	Arsb	arylsulfatase B	5.91665	5.54845	7.10907	1.96749	2.4044	2.87084	2.35082	1.68955	4.51708	7.31827
11883	Arsa	arylsulfatase A	2.72386e-05	0.30431	0.388287	0.66768	0.933164	1.08692	0.628066	2.72386e-05	0.817776	0.798079
11886	Asah1	N-acylsphingosine amidohydrolase 1	1.46729	1.00418	1.63151	0.474641	1.18339	0.261105	1.65023	1.05642	0.778057	3.09024
11889	Asgr1	asialoglycoprotein receptor 1	2.72386e-05	2.72386e-05	2.72386e-05	2.72386e-05	2.72386e-05	2.72386e-05	2.72386e-05	2.72386e-05	2.72386e-05	2.72386e-05
11890	Asgr2	asialoglycoprotein receptor 2	2.72386e-05	2.72386e-05	2.72386e-05	2.72386e-05	2.72386e-05	2.72386e-05	2.72386e-05	2.72386e-05	2.72386e-05	2.72386e-05
11891	Rab27a	RAB27A, member RAS oncogene family	0.313512	2.72386e-05	0.575136	0.296408	2.72386e-05	0.165511	0.229732	0.172018	0.507442	0.369242
11898	Ass1	argininosuccinate synthetase 1	8.95337	3.6519	6.96098	5.4719	7.36922	8.25443	7.40467	6.49445	5.66288	9.85111
11899	Astn1	astrotactin 1	2.8689	4.74284	4.06117	8.14382	6.21218	6.74475	4.7485	7.80936	7.8895	4.22498
11905	Serpinc1	serine (or cysteine) peptidase inhibitor, clade C (antithrombin), member 1	2.72386e-05	2.72386e-05	0.401741	0.608749	0.649826	0.738175	0.530942	0.581704	0.41579	0.622895
11906	Zfhx3	zinc finger homeobox 3	1.08418	2.72386e-05	0.0467482	0.841217	2.72386e-05	2.72386e-05	2.72386e-05	2.72386e-05	2.72386e-05	0.734653
11907	Ate1	arginyltransferase 1	0.534866	0.299171	0.521619	0.23485	0.197676	0.24461	0.234864	0.575612	0.194866	0.273627
11910	Atf3	activating transcription factor 3	2.72386e-05	2.72386e-05	2.72386e-05	2.72386e-05	2.72386e-05	2.72386e-05	2.72386e-05	2.72386e-05	2.72386e-05	2.72386e-05
11920	Atm	ataxia telangiectasia mutated	2.72386e-05	2.72386e-05	2.72386e-05	2.72386e-05	2.72386e-05	2.72386e-05	2.72386e-05	2.72386e-05	2.72386e-05	2.72386e-05
11922	Neurod6	neurogenic differentiation 6	2.72386e-05	0.0608949	2.72386e-05	0.0108697	0.410817	0.0344971	2.72386e-05	2.72386e-05	0.202629	2.72386e-05
11924	Neurog2	neurogenin 2	2.72386e-05	2.72386e-05	2.72386e-05	2.72386e-05	2.72386e-05	2.72386e-05	2.72386e-05	2.72386e-05	2.72386e-05	2.72386e-05
11927	Atox1	antioxidant 1 copper chaperone	9.08983	17.2057	7.66752	19.5195	25.0688	22.574	19.8281	26.6133	26.0429	11.2039
11928	Atp1a1	ATPase, Na+/K+ transporting, alpha 1 polypeptide	158.56	153.534	197.956	196.267	147.74	190.568	171.619	160.063	144.972	159.462
11931	Atp1b1	ATPase, Na+/K+ transporting, beta 1 polypeptide	448.176	438.107	369.076	362.15	445.324	356.247	524.623	408.16	401.976	431.819
11932	Atp1b2	ATPase, Na+/K+ transporting, beta 2 polypeptide	56.0148	63.3373	49.8909	56.878	56.6627	49.9477	67.4071	57.2008	54.3866	50.416
11933	Atp1b3	ATPase, Na+/K+ transporting, beta 3 polypeptide	9.1772	2.16956	2.08473	1.96735	2.19776	2.7177	7.76014	1.64856	1.96734	3.90767
11936	Fxyd2	FXYD domain-containing ion transport regulator 2	2.72386e-05	2.72386e-05	2.72386e-05	2.72386e-05	2.72386e-05	2.72386e-05	2.72386e-05	2.72386e-05	2.72386e-05	2.72386e-05
11937	Atp2a1	ATPase, Ca++ transporting, cardiac muscle, fast twitch 1	2.72386e-05	2.72386e-05	2.72386e-05	2.72386e-05	2.72386e-05	2.72386e-05	2.72386e-05	2.72386e-05	2.72386e-05	2.72386e-05
11938	Atp2a2	ATPase, Ca++ transporting, cardiac muscle, slow twitch 2	138.399	96.2516	144.415	80.7604	132.295	156.551	141.946	153.935	127.668	114.053
11941	Atp2b2	ATPase, Ca++ transporting, plasma membrane 2	51.5187	53.1586	119.571	56.0597	46.5777	48.3996	59.9289	110.738	40.2196	133.075
11944	Atp4a	ATPase, H+/K+ exchanging, gastric, alpha polypeptide	2.72386e-05	2.72386e-05	0.0331094	2.72386e-05	2.72386e-05	2.72386e-05	2.72386e-05	2.72386e-05	2.72386e-05	2.72386e-05
11946	Atp5a1	ATP synthase, H+ transporting, mitochondrial F1 complex, alpha subunit 1	1248.69	1025.96	1320.1	1043.31	962.411	972.596	1199.25	1066.48	796.894	1075.78
11947	Atp5b	ATP synthase, H+ transporting mitochondrial F1 complex, beta subunit	1331.93	1270.03	1244.73	1276.14	1072.51	1269.82	1198.91	1323.84	1293.96	1374.81
11949	Atp5c1	ATP synthase, H+ transporting, mitochondrial F1 complex, gamma polypeptide 1	114.318	88.6458	110.053	64.795	87.3357	80.7786	103.225	82.662	78.2903	113.113
11950	Atp5pb	ATP synthase peripheral stalk-membrane subunit b	83.4967	66.1657	79.9759	56.5314	54.7064	51.2511	47.2912	53.5666	42.9965	62.3091
11957	Atp5j	ATP synthase, H+ transporting, mitochondrial F0 complex, subunit F	119.598	300.681	52.7897	206.179	292.039	276.712	266.637	340.156	337.18	156.419
11958	Atp5k	ATP synthase, H+ transporting, mitochondrial F1F0 complex, subunit E	15.2195	27.5182	15.8201	14.3401	14.7749	17.7498	13.6781	12.9968	13.1765	14.7477
11964	Atp6v1a	ATPase, H+ transporting, lysosomal V1 subunit A	246.996	183.104	284.988	171.308	160.09	171.928	166.755	178.719	138.287	222.276
11966	Atp6v1b2	ATPase, H+ transporting, lysosomal V1 subunit B2	204.328	203.465	226.523	191.139	280.17	179.919	166.842	182	133.376	251.905
11972	Atp6v0d1	ATPase, H+ transporting, lysosomal V0 subunit D1	55.5884	49.5836	76.5153	79.7323	57.2663	55.3363	57.2043	63.9989	68.4326	72.3125
11973	Atp6v1e1	ATPase, H+ transporting, lysosomal V1 subunit E1	131.062	155.725	92.8361	165.363	225.587	162.635	191.472	225.025	216.647	165.635
11975	Atp6v0a1	ATPase, H+ transporting, lysosomal V0 subunit A1	120.283	100.671	118.984	66.8289	63.1433	70.6331	65.9302	82.7004	70.9877	88.8089
11977	Atp7a	ATPase, Cu++ transporting, alpha polypeptide	0.0194706	2.72386e-05	0.0219515	0.0353587	0.0333007	0.0347748	2.72386e-05	0.0088689	2.72386e-05	2.72386e-05
11979	Atp7b	ATPase, Cu++ transporting, beta polypeptide	2.72386e-05	2.72386e-05	2.72386e-05	2.72386e-05	2.72386e-05	2.72386e-05	2.72386e-05	2.72386e-05	2.72386e-05	2.72386e-05
11980	Atp8a1	ATPase, aminophospholipid transporter (APLT), class I, type 8A, member 1	30.2104	22.2784	41.2652	33.3407	18.9349	28.4699	22.3331	26.1787	27.8559	30.5912
11981	Atp9a	ATPase, class II, type 9A	2.92686	1.51371	2.77258	1.54422	0.857805	0.564694	3.17646	0.682864	0.829869	1.65615
11982	Atp10a	ATPase, class V, type 10A	2.72386e-05	2.72386e-05	2.72386e-05	2.72386e-05	2.72386e-05	2.72386e-05	2.72386e-05	0.00524716	2.72386e-05	2.72386e-05
11983	Atpif1	ATPase inhibitory factor 1	4.69876	0.248088	10.1297	6.13707	2.05182	5.54457	3.9501	1.12526	2.01661	3.80871
11984	Atp6v0c	ATPase, H+ transporting, lysosomal V0 subunit C	9.49812	3.42036	10.043	6.20475	3.26913	4.00909	5.66475	1.37844	4.08961	7.0413
11987	Slc7a1	solute carrier family 7 (cationic amino acid transporter, y+ system), member 1	2.72386e-05	2.72386e-05	2.72386e-05	2.72386e-05	2.72386e-05	2.72386e-05	2.72386e-05	2.72386e-05	2.72386e-05	2.72386e-05
11988	Slc7a2	solute carrier family 7 (cationic amino acid transporter, y+ system), member 2	2.72386e-05	2.72386e-05	0.167528	2.72386e-05	2.72386e-05	2.72386e-05	0.00613745	2.72386e-05	2.72386e-05	2.72386e-05
11989	Slc7a3	solute carrier family 7 (cationic amino acid transporter, y+ system), member 3	2.72386e-05	2.72386e-05	2.72386e-05	2.72386e-05	2.72386e-05	2.72386e-05	2.72386e-05	2.72386e-05	2.72386e-05	2.72386e-05
11990	Atrn	attractin	0.554605	0.2526	0.506004	0.129357	0.307048	0.332306	0.244896	2.72386e-05	0.497825	0.596457
11991	Hnrnpd	heterogeneous nuclear ribonucleoprotein D	22.4124	69.2744	71.5492	9.19587	41.6427	19.294	44.1106	58.9097	37.9398	18.0912
11992	Auh	AU RNA binding protein/enoyl-coenzyme A hydratase	31.2059	27.2736	29.3428	16.8675	15.637	21.3048	24.9237	20.3343	15.5331	17.435
11993	Aup1	ancient ubiquitous protein 1	2.72386e-05	0.175897	2.72386e-05	2.72386e-05	0.187127	0.178442	2.72386e-05	0.125354	0.0967011	0.110918
11994	Pcdh15	protocadherin 15	2.72386e-05	2.72386e-05	2.72386e-05	2.72386e-05	2.72386e-05	2.72386e-05	0.0484415	2.72386e-05	2.72386e-05	2.72386e-05
11998	Avp	arginine vasopressin	2.72386e-05	2.72386e-05	2.72386e-05	2.72386e-05	0.0662189	2.72386e-05	2.72386e-05	2.72386e-05	2.72386e-05	2.72386e-05
12000	Avpr2	arginine vasopressin receptor 2	2.72386e-05	2.72386e-05	2.72386e-05	2.72386e-05	2.72386e-05	2.72386e-05	2.72386e-05	2.72386e-05	2.72386e-05	2.72386e-05
12005	Axin1	axin 1	2.72386e-05	2.72386e-05	2.72386e-05	2.72386e-05	2.72386e-05	2.72386e-05	2.72386e-05	2.72386e-05	2.72386e-05	2.72386e-05
12006	Axin2	axin 2	2.72386e-05	2.72386e-05	2.72386e-05	2.72386e-05	2.72386e-05	2.72386e-05	2.72386e-05	2.72386e-05	2.72386e-05	2.72386e-05
12007	Azgp1	alpha-2-glycoprotein 1, zinc	2.72386e-05	2.72386e-05	2.72386e-05	2.72386e-05	2.72386e-05	2.72386e-05	2.72386e-05	2.72386e-05	2.72386e-05	2.72386e-05
12009	Cep131	centrosomal protein 131	0.268649	2.72386e-05	2.72386e-05	2.72386e-05	0.0737414	0.124577	0.0477129	0.0499944	0.368624	0.0371321
12010	B2m	beta-2 microglobulin	2.72386e-05	0.547423	0.357734	0.401736	2.72386e-05	0.502963	0.422053	0.567389	0.483862	0.565594
12013	Bach1	BTB and CNC homology 1, basic leucine zipper transcription factor 1	2.72386e-05	2.72386e-05	2.72386e-05	2.72386e-05	2.72386e-05	2.72386e-05	2.72386e-05	0.187607	2.72386e-05	2.72386e-05
12014	Bach2	BTB and CNC homology, basic leucine zipper transcription factor 2	2.72386e-05	2.72386e-05	2.72386e-05	2.72386e-05	2.72386e-05	2.72386e-05	2.72386e-05	2.72386e-05	2.72386e-05	2.72386e-05
12015	Bad	BCL2-associated agonist of cell death	2.72386e-05	0.479939	2.72386e-05	0.396914	0.517736	1.27191	0.628372	1.30814	0.690475	0.318491
12017	Bag1	BCL2-associated athanogene 1	0.459779	0.205836	0.153211	0.91315	4.02605	4.20776	0.562446	0.87563	0.595587	2.72386e-05
12018	Bak1	BCL2-antagonist/killer 1	2.72386e-05	2.72386e-05	0.0344189	2.72386e-05	2.72386e-05	2.72386e-05	2.72386e-05	2.72386e-05	2.72386e-05	2.72386e-05
12020	Nkx3-2	NK3 homeobox 2	2.72386e-05	2.72386e-05	2.72386e-05	2.6608	2.72386e-05	2.72386e-05	2.72386e-05	2.72386e-05	2.72386e-05	2.72386e-05
12021	Bard1	BRCA1 associated RING domain 1	2.72386e-05	2.72386e-05	2.72386e-05	2.72386e-05	2.72386e-05	2.72386e-05	2.72386e-05	0.192206	2.72386e-05	2.72386e-05
12023	Barx2	BarH-like homeobox 2	2.72386e-05	2.72386e-05	2.72386e-05	2.72386e-05	2.72386e-05	2.72386e-05	2.72386e-05	2.72386e-05	2.72386e-05	2.72386e-05
12028	Bax	BCL2-associated X protein	0.89117	2.288	1.02801	1.51545	2.5248	2.0992	0.874016	2.10668	1.9535	1.24775
12029	Bcl6b	B cell CLL/lymphoma 6, member B	2.72386e-05	2.72386e-05	2.72386e-05	2.72386e-05	1.43588	2.72386e-05	2.72386e-05	2.72386e-05	2.72386e-05	2.72386e-05
12032	Bcan	brevican	69.3922	58.7424	57.7686	63.0364	55.6202	55.9192	64.4495	52.7637	57.0434	33.2691
12033	Bcap29	B cell receptor associated protein 29	0.0696717	2.72386e-05	0.104693	0.0117205	2.72386e-05	0.277237	0.166742	0.0738295	0.107453	0.164635
12034	Phb2	prohibitin 2	73.1106	39.2421	68.2954	42.6587	34.5493	47.7909	33.9104	21.4558	33.3482	40.4648
12035	Bcat1	branched chain aminotransferase 1, cytosolic	6.82688	6.30142	3.10715	3.27395	5.53718	6.21228	7.6036	5.06088	4.34945	6.78222
12036	Bcat2	branched chain aminotransferase 2, mitochondrial	1.35966	0.433349	1.79657	0.83686	0.581516	0.786084	0.571676	0.274908	0.272464	0.859365
12038	Bche	butyrylcholinesterase	2.72386e-05	2.72386e-05	2.72386e-05	2.72386e-05	2.72386e-05	2.72386e-05	0.670445	2.72386e-05	2.72386e-05	2.72386e-05
12039	Bckdha	branched chain ketoacid dehydrogenase E1, alpha polypeptide	2.09693	1.53539	1.03967	0.194364	0.887607	1.90917	0.777788	0.514952	9.5472	1.02829
12040	Bckdhb	branched chain ketoacid dehydrogenase E1, beta polypeptide	2.7553	2.72386e-05	3.11833	0.854606	1.04466	0.355428	1.39115	0.332938	2.72386e-05	3.16359
12041	Bckdk	branched chain ketoacid dehydrogenase kinase	0.202173	0.300405	0.524925	0.466206	0.381332	0.543816	0.867168	0.484909	0.426518	0.94151
12042	Bcl10	B cell leukemia/lymphoma 10	2.72386e-05	2.72386e-05	2.72386e-05	2.72386e-05	24.0138	2.72386e-05	2.72386e-05	2.72386e-05	13.2506	2.72386e-05
12043	Bcl2	B cell leukemia/lymphoma 2	2.72386e-05	2.72386e-05	2.72386e-05	2.72386e-05	2.72386e-05	2.72386e-05	2.72386e-05	2.72386e-05	2.72386e-05	0.087407
12044	Bcl2a1a	B cell leukemia/lymphoma 2 related protein A1a	2.72386e-05	0.532625	2.72386e-05	2.72386e-05	2.72386e-05	2.72386e-05	2.72386e-05	2.72386e-05	2.72386e-05	2.72386e-05
12046	Bcl2a1c	B cell leukemia/lymphoma 2 related protein A1c	2.72386e-05	2.72386e-05	2.72386e-05	2.72386e-05	2.72386e-05	2.72386e-05	2.72386e-05	2.72386e-05	2.72386e-05	2.72386e-05
12048	Bcl2l1	BCL2-like 1	0.675415	2.72386e-05	1.24268	2.72386e-05	2.72386e-05	0.347933	0.374617	0.1577	0.192267	0.286914
12050	Bcl2l2	BCL2-like 2	0.686481	0.321534	0.158414	0.0943592	0.173416	0.193692	0.190112	0.18235	0.196874	0.19312
12051	Bcl3	B cell leukemia/lymphoma 3	2.72386e-05	2.72386e-05	2.72386e-05	2.72386e-05	2.72386e-05	2.72386e-05	2.72386e-05	2.72386e-05	2.72386e-05	2.72386e-05
12053	Bcl6	B cell leukemia/lymphoma 6	2.72386e-05	2.72386e-05	2.72386e-05	2.72386e-05	2.72386e-05	2.72386e-05	2.72386e-05	2.72386e-05	2.72386e-05	2.72386e-05
12054	Bcl7b	B cell CLL/lymphoma 7B	2.72386e-05	2.72386e-05	2.72386e-05	0.185866	0.129142	0.265809	0.110957	0.127477	0.169267	0.107048
12057	Opn1sw	opsin 1 (cone pigments), short-wave-sensitive (color blindness, tritan)	2.72386e-05	2.72386e-05	2.72386e-05	2.72386e-05	2.72386e-05	2.72386e-05	2.72386e-05	2.72386e-05	2.72386e-05	2.72386e-05
12062	Bdkrb2	bradykinin receptor, beta 2	2.72386e-05	2.72386e-05	2.72386e-05	2.72386e-05	2.72386e-05	2.72386e-05	2.72386e-05	2.72386e-05	3.92447	2.72386e-05
12064	Bdnf	brain derived neurotrophic factor	2.72386e-05	0.131488	2.72386e-05	2.72386e-05	0.115968	0.160196	0.0787189	0.1529	0.153253	0.0548518
12068	Bet1	Bet1 golgi vesicular membrane trafficking protein	2.72386e-05	2.72386e-05	2.72386e-05	2.72386e-05	2.72386e-05	2.72386e-05	2.72386e-05	2.72386e-05	2.72386e-05	2.72386e-05
12075	Bfsp1	beaded filament structural protein 1, in lens-CP94	2.72386e-05	2.72386e-05	2.72386e-05	2.72386e-05	2.72386e-05	2.72386e-05	2.72386e-05	2.72386e-05	2.72386e-05	2.72386e-05
12091	Glb1	galactosidase, beta 1	0.551459	0.319294	0.500331	0.337505	0.325223	0.21096	0.379392	0.194515	0.255592	0.420373
12111	Bgn	biglycan	0.188361	0.0640098	2.72386e-05	0.171555	0.181958	0.208346	0.132009	0.193349	2.72386e-05	3.81859
12116	Bhmt	betaine-homocysteine methyltransferase	2.72386e-05	2.72386e-05	2.72386e-05	2.72386e-05	0.257417	2.72386e-05	2.72386e-05	2.72386e-05	2.72386e-05	2.72386e-05
12121	Bicd1	BICD cargo adaptor 1	2.72386e-05	1.21505	2.72386e-05	0.386502	0.251899	2.72386e-05	0.482677	0.356633	0.279298	0.11261
12122	Bid	BH3 interacting domain death agonist	0.327234	0.933414	0.176076	7.42587	1.06246	0.668425	0.582155	1.69452	0.320113	0.417064
12124	Bik	BCL2-interacting killer	2.72386e-05	2.72386e-05	2.72386e-05	2.72386e-05	2.72386e-05	2.72386e-05	2.72386e-05	2.72386e-05	0.042411	2.72386e-05
12140	Fabp7	fatty acid binding protein 7, brain	0.71152	7.8825	6.36757	8.5094	7.85432	8.68609	5.79836	8.75055	7.01077	8.4671
12142	Prdm1	PR domain containing 1, with ZNF domain	4.52587	2.72386e-05	2.72386e-05	2.72386e-05	2.72386e-05	2.72386e-05	2.72386e-05	1.41714	2.72386e-05	2.72386e-05
12143	Blk	B lymphoid kinase	2.72386e-05	0.0584461	2.72386e-05	2.72386e-05	0.0463466	2.72386e-05	2.72386e-05	2.72386e-05	2.72386e-05	2.72386e-05
12144	Blm	Bloom syndrome, RecQ like helicase	2.72386e-05	2.72386e-05	2.72386e-05	2.72386e-05	2.72386e-05	2.72386e-05	0.00441059	2.72386e-05	2.72386e-05	2.72386e-05
12145	Cxcr5	chemokine (C-X-C motif) receptor 5	2.72386e-05	2.72386e-05	2.72386e-05	2.72386e-05	2.72386e-05	2.72386e-05	2.72386e-05	2.72386e-05	2.72386e-05	2.72386e-05
12153	Bmp1	bone morphogenetic protein 1	2.72386e-05	2.72386e-05	2.72386e-05	2.72386e-05	2.72386e-05	2.72386e-05	2.72386e-05	2.72386e-05	2.72386e-05	2.72386e-05
12155	Bmp15	bone morphogenetic protein 15	2.72386e-05	2.01603	2.72386e-05	2.72386e-05	2.72386e-05	2.72386e-05	2.72386e-05	2.72386e-05	2.72386e-05	2.72386e-05
12156	Bmp2	bone morphogenetic protein 2	2.72386e-05	2.72386e-05	2.72386e-05	2.72386e-05	2.72386e-05	2.72386e-05	2.72386e-05	2.72386e-05	2.72386e-05	2.72386e-05
12159	Bmp4	bone morphogenetic protein 4	2.72386e-05	2.72386e-05	2.72386e-05	2.72386e-05	2.72386e-05	2.72386e-05	2.72386e-05	2.72386e-05	0.298355	2.72386e-05
12160	Bmp5	bone morphogenetic protein 5	2.72386e-05	2.72386e-05	2.72386e-05	2.72386e-05	2.72386e-05	2.72386e-05	2.72386e-05	2.72386e-05	2.72386e-05	2.72386e-05
12162	Bmp7	bone morphogenetic protein 7	2.72386e-05	2.72386e-05	2.72386e-05	2.72386e-05	2.72386e-05	2.72386e-05	2.72386e-05	2.72386e-05	2.72386e-05	2.72386e-05
12163	Bmp8a	bone morphogenetic protein 8a	2.72386e-05	2.72386e-05	2.72386e-05	2.72386e-05	2.72386e-05	2.72386e-05	2.72386e-05	2.72386e-05	2.72386e-05	2.72386e-05
12164	Bmp8b	bone morphogenetic protein 8b	2.72386e-05	2.72386e-05	2.72386e-05	2.72386e-05	2.72386e-05	2.72386e-05	2.72386e-05	2.72386e-05	2.72386e-05	2.72386e-05
12165	Gdf2	growth differentiation factor 2	2.72386e-05	2.72386e-05	2.72386e-05	2.72386e-05	2.72386e-05	2.72386e-05	2.72386e-05	2.72386e-05	2.72386e-05	2.72386e-05
12166	Bmpr1a	bone morphogenetic protein receptor, type 1A	0.0337856	2.72386e-05	2.72386e-05	2.72386e-05	2.72386e-05	2.72386e-05	2.72386e-05	2.72386e-05	2.72386e-05	2.72386e-05
12168	Bmpr2	bone morphogenetic protein receptor, type II (serine/threonine kinase)	0.789003	4.28169	1.58599	1.71633	2.00094	1.146	1.3056	0.724446	0.897539	1.28548
12169	Bmx	BMX non-receptor tyrosine kinase	2.72386e-05	2.72386e-05	2.72386e-05	2.72386e-05	0.0143979	2.72386e-05	2.72386e-05	2.72386e-05	2.72386e-05	2.72386e-05
12175	Bnip2	BCL2/adenovirus E1B interacting protein 2	2.72386e-05	2.72386e-05	2.72386e-05	2.72386e-05	2.72386e-05	2.72386e-05	2.72386e-05	2.72386e-05	2.72386e-05	2.72386e-05
12176	Bnip3	BCL2/adenovirus E1B interacting protein 3	0.343135	0.809376	0.299291	0.976984	1.65676	1.32763	1.28242	1.42801	1.79072	0.731127
12180	Smyd1	SET and MYND domain containing 1	2.72386e-05	2.72386e-05	2.72386e-05	2.72386e-05	2.72386e-05	2.72386e-05	2.72386e-05	2.72386e-05	2.72386e-05	2.72386e-05
12181	Bop1	block of proliferation 1	2.20866	0.585353	0.510634	0.0521504	2.72386e-05	2.72386e-05	2.72386e-05	0.0841369	0.0206391	0.0618972
12182	Bst1	bone marrow stromal cell antigen 1	2.72386e-05	2.72386e-05	2.72386e-05	2.72386e-05	2.72386e-05	2.72386e-05	2.72386e-05	2.72386e-05	2.72386e-05	0.290212
12183	Bpgm	2,3-bisphosphoglycerate mutase	1.01052	0.905946	0.876167	1.47644	1.34688	0.781614	1.33708	1.16458	0.306055	0.389656
12189	Brca1	breast cancer 1, early onset	2.72386e-05	2.72386e-05	2.72386e-05	2.72386e-05	2.72386e-05	2.72386e-05	2.72386e-05	2.72386e-05	2.72386e-05	0.0269471
12190	Brca2	breast cancer 2, early onset	2.72386e-05	2.72386e-05	2.72386e-05	1.3065	1.2876	1.27133	1.40059	1.79516	15.2567	1.92445
12192	Zfp36l1	zinc finger protein 36, C3H type-like 1	2.72386e-05	2.72386e-05	2.72386e-05	2.72386e-05	2.72386e-05	2.72386e-05	0.180139	2.72386e-05	2.72386e-05	2.72386e-05
12193	Zfp36l2	zinc finger protein 36, C3H type-like 2	2.72386e-05	2.72386e-05	2.72386e-05	2.72386e-05	0.00953958	2.72386e-05	2.72386e-05	2.72386e-05	2.72386e-05	2.72386e-05
12209	Brs3	bombesin-like receptor 3	2.72386e-05	2.72386e-05	2.72386e-05	2.72386e-05	2.72386e-05	2.72386e-05	2.72386e-05	2.72386e-05	2.72386e-05	2.72386e-05
12211	Birc6	baculoviral IAP repeat-containing 6	7.75784	0.954395	1.02465	0.897953	0.85423	0.759236	0.539883	0.309934	0.717241	0.727281
12215	Bsg	basigin	16.7623	43.8993	23.2751	47.7154	52.7305	48.1421	36.1838	46.4038	46.1537	29.018
12217	Bsn	bassoon	112.176	227.14	137.831	242.436	252.197	249.919	193.313	239.868	314.88	154.922
12226	Btg1	BTG anti-proliferation factor 1	2.72386e-05	2.72386e-05	2.72386e-05	2.72386e-05	2.72386e-05	2.72386e-05	2.72386e-05	2.72386e-05	2.72386e-05	2.72386e-05
12228	Btg3	BTG anti-proliferation factor 3	2.72386e-05	2.72386e-05	2.72386e-05	2.72386e-05	2.72386e-05	2.72386e-05	2.72386e-05	2.72386e-05	2.72386e-05	2.72386e-05
12229	Btk	Bruton agammaglobulinemia tyrosine kinase	2.72386e-05	2.72386e-05	2.72386e-05	2.72386e-05	2.72386e-05	2.72386e-05	2.72386e-05	2.72386e-05	2.72386e-05	2.72386e-05
12234	Btrc	beta-transducin repeat containing protein	2.72386e-05	2.72386e-05	2.72386e-05	2.72386e-05	2.72386e-05	2.72386e-05	2.72386e-05	2.72386e-05	2.72386e-05	2.72386e-05
12236	Bub1b	BUB1B, mitotic checkpoint serine/threonine kinase	2.72386e-05	2.72386e-05	2.72386e-05	2.72386e-05	2.72386e-05	0.14006	2.72386e-05	2.72386e-05	2.72386e-05	2.72386e-05
12237	Bub3	BUB3 mitotic checkpoint protein	1.1135	2.3078	1.23617	2.0061	1.1205	2.02232	1.9869	0.913034	1.17449	1.44028
12238	Commd3	COMM domain containing 3	1.6423	3.35331	1.57284	2.83391	6.03968	3.39427	1.4659	2.78895	8.59972	1.68929
12257	Tspo	translocator protein	2.72386e-05	2.72386e-05	2.72386e-05	2.72386e-05	2.72386e-05	2.72386e-05	2.72386e-05	2.72386e-05	2.72386e-05	2.72386e-05
12258	Serping1	serine (or cysteine) peptidase inhibitor, clade G, member 1	2.72386e-05	2.72386e-05	2.72386e-05	2.72386e-05	2.72386e-05	2.72386e-05	2.72386e-05	2.72386e-05	2.72386e-05	3.78018
12259	C1qa	complement component 1, q subcomponent, alpha polypeptide	0.540009	0.220634	2.72386e-05	2.72386e-05	2.72386e-05	2.72386e-05	2.72386e-05	0.348356	2.72386e-05	2.72386e-05
12260	C1qb	complement component 1, q subcomponent, beta polypeptide	1.39012	1.62882	2.64763	1.51029	2.21437	1.80112	0.936833	1.21247	1.23385	1.93428
12261	C1qbp	complement component 1, q subcomponent binding protein	13.8716	35.4675	15.1604	43.0669	44.9638	45.3147	36.4703	53.947	58.6232	22.053
12262	C1qc	complement component 1, q subcomponent, C chain	2.21243	1.19952	2.77183	2.60138	1.93086	2.83715	2.12754	2.54377	1.52963	2.78666
12263	C2	complement component 2 (within H-2S)	2.72386e-05	2.72386e-05	2.72386e-05	0.165245	2.72386e-05	2.72386e-05	2.72386e-05	0.339066	2.72386e-05	2.72386e-05
12265	Ciita	class II transactivator	2.72386e-05	2.72386e-05	0.30829	2.72386e-05	2.72386e-05	2.72386e-05	2.72386e-05	0.129611	2.72386e-05	0.0881725
12266	C3	complement component 3	2.72386e-05	0.415744	2.72386e-05	0.0192589	2.72386e-05	0.448744	1.28018	1.0552	0.935238	2.46446
12268	C4b	complement component 4B (Chido blood group)	2.72386e-05	2.72386e-05	2.72386e-05	2.72386e-05	2.72386e-05	2.72386e-05	2.72386e-05	0.383649	1.21932	0.211364
12269	C4bp	complement component 4 binding protein	2.72386e-05	2.72386e-05	2.72386e-05	2.72386e-05	2.72386e-05	2.72386e-05	2.72386e-05	2.72386e-05	2.72386e-05	2.72386e-05
12274	C6	complement component 6	2.72386e-05	2.72386e-05	2.72386e-05	2.72386e-05	2.72386e-05	2.72386e-05	2.72386e-05	2.72386e-05	2.72386e-05	2.72386e-05
12279	C9	complement component 9	2.72386e-05	2.72386e-05	2.72386e-05	2.72386e-05	2.72386e-05	2.72386e-05	2.72386e-05	2.72386e-05	2.72386e-05	2.72386e-05
12282	Hyou1	hypoxia up-regulated 1	15.7026	10.4691	20.2022	14.2483	9.50691	11.1175	12.5754	11.7481	10.0396	11.5179
12283	Cab39	calcium binding protein 39	12.1897	9.74932	14.9119	12.872	7.74562	9.97219	14.4488	10.9103	8.40468	11.1888
12286	Cacna1a	calcium channel, voltage-dependent, P/Q type, alpha 1A subunit	1.84474	0.470717	2.48866	1.22653	0.653977	1.51777	0.673656	1.54469	0.405674	4.00346
12287	Cacna1b	calcium channel, voltage-dependent, N type, alpha 1B subunit	1.19523	1.48759	1.86581	1.05272	1.32489	1.86347	0.748254	0.9598	0.674182	1.01833
12288	Cacna1c	calcium channel, voltage-dependent, L type, alpha 1C subunit	0.14567	0.398179	6.09529	0.809854	0.515772	0.889887	0.64173	0.790101	1.15298	0.624588
12289	Cacna1d	calcium channel, voltage-dependent, L type, alpha 1D subunit	2.72386e-05	2.72386e-05	2.72386e-05	2.72386e-05	2.72386e-05	2.72386e-05	2.72386e-05	2.72386e-05	2.72386e-05	2.72386e-05
12290	Cacna1e	calcium channel, voltage-dependent, R type, alpha 1E subunit	4.36992	2.63112	4.89837	3.78565	3.26304	2.57236	1.38526	1.87729	1.8507	3.56549
12291	Cacna1g	calcium channel, voltage-dependent, T type, alpha 1G subunit	2.72386e-05	0.0164909	0.0993248	0.00777143	2.72386e-05	2.72386e-05	0.0213761	2.72386e-05	2.72386e-05	2.72386e-05
12292	Cacna1s	calcium channel, voltage-dependent, L type, alpha 1S subunit	2.72386e-05	2.72386e-05	2.72386e-05	2.72386e-05	2.72386e-05	2.72386e-05	2.72386e-05	2.72386e-05	2.72386e-05	2.72386e-05
12293	Cacna2d1	calcium channel, voltage-dependent, alpha2/delta subunit 1	35.0442	33.4297	34.8011	42.2752	43.1194	39.3624	39.7134	32.5243	35.4561	30.0762
12294	Cacna2d3	calcium channel, voltage-dependent, alpha2/delta subunit 3	8.1129	27.5779	7.20476	4.01212	14.4248	5.95205	7.84894	7.48433	7.57753	10.5599
12295	Cacnb1	calcium channel, voltage-dependent, beta 1 subunit	8.00714	10.4287	9.89151	10.5001	7.52236	5.49353	6.92505	5.80741	5.75788	5.0527
12296	Cacnb2	calcium channel, voltage-dependent, beta 2 subunit	0.863977	0.290339	0.107166	0.356068	0.129278	0.286149	0.178538	0.164754	2.72386e-05	0.0794434
12297	Cacnb3	calcium channel, voltage-dependent, beta 3 subunit	0.634851	0.592011	0.722051	0.437332	0.21772	0.897092	0.427899	0.317267	0.153343	0.326076
12298	Cacnb4	calcium channel, voltage-dependent, beta 4 subunit	1.50923	1.97004	1.54306	1.31562	0.700073	0.758668	0.921864	1.4669	0.825852	1.75883
12300	Cacng2	calcium channel, voltage-dependent, gamma subunit 2	0.989208	1.67996	2.04658	1.80673	0.692687	2.90594	1.01285	0.586794	0.92406	1.10868
12301	Cacybp	calcyclin binding protein	8.63643	7.93778	14.6214	12.7343	7.55431	6.9982	10.6384	12.1042	8.26196	11.0349
12304	Pdia4	protein disulfide isomerase associated 4	10.0749	9.53871	13.6591	13.7295	6.86214	26.0085	8.42328	9.93679	18.0452	10.5925
12305	Ddr1	discoidin domain receptor family, member 1	2.72386e-05	2.72386e-05	2.72386e-05	2.72386e-05	2.72386e-05	2.72386e-05	2.72386e-05	2.72386e-05	2.72386e-05	2.72386e-05
12306	Anxa2	annexin A2	1.86803	4.57055	1.40687	4.49219	4.631	3.1999	2.65879	3.40288	2.85674	2.71365
12307	Calb1	calbindin 1	61.603	44.3198	24.0144	85.0872	116.973	91.3655	106.799	66.9128	72.7069	67.6829
12308	Calb2	calbindin 2	44.8752	44.6671	55.0972	36.7528	64.0026	43.6449	64.1461	123.289	151.443	30.9969
12311	Calcr	calcitonin receptor	2.72386e-05	2.72386e-05	2.72386e-05	2.72386e-05	2.72386e-05	2.72386e-05	2.72386e-05	2.72386e-05	2.72386e-05	2.72386e-05
12314	Calm2	calmodulin 2	909.155	1962.31	900.465	1776.35	1926.64	1659.82	1654.03	2028.68	2137.27	1353.22
12316	Aspm	abnormal spindle microtubule assembly	2.72386e-05	0.193654	0.419929	2.72386e-05	0.117552	0.322707	0.302821	0.234986	0.272683	0.316812
12317	Calr	calreticulin	59.7849	66.5368	63.3769	62.5097	34.7811	39.3854	42.0502	48.3847	52.6598	44.6284
12319	Car8	carbonic anhydrase 8	2.44635	2.72386e-05	2.72386e-05	2.72386e-05	2.72386e-05	2.72386e-05	2.72386e-05	2.72386e-05	2.72386e-05	2.72386e-05
12321	Calu	calumenin	4.59091	13.4855	3.66792	10.2716	20.3173	12.6539	8.78249	15.0295	16.4404	6.56054
12322	Camk2a	calcium/calmodulin-dependent protein kinase II alpha	601.242	555.61	975.939	389.665	259.476	282.359	150.526	286.399	217.748	646.146
12323	Camk2b	calcium/calmodulin-dependent protein kinase II, beta	120.204	33.6436	89.1947	238.937	215.074	304.7	188.279	224.516	198.471	140.49
12325	Camk2g	calcium/calmodulin-dependent protein kinase II gamma	7.40635	5.30044	22.8403	5.77943	5.65557	6.64856	10.629	0.737514	4.0441	20.126
12326	Camk4	calcium/calmodulin-dependent protein kinase IV	6.85244	6.60335	9.13648	5.44097	4.45619	4.64814	19.2462	5.21782	5.33741	6.05166
12328	Caml	calcium modulating ligand	0.391784	0.145151	0.284873	0.354215	0.368439	0.150277	0.169053	0.279031	0.266035	0.439342
12330	Canx	calnexin	49.2385	95.7052	37.0024	84.2222	78.7013	93.4587	82.3139	92.0385	86.8374	54.6015
12331	Cap1	CAP, adenylate cyclase-associated protein 1 (yeast)	62.9035	57.8862	52.2221	55.8348	47.7863	50.9297	43.9538	39.0067	32.023	60.6845
12332	Capg	capping protein (actin filament), gelsolin-like	0.0652199	2.72386e-05	0.151079	0.175494	2.72386e-05	0.0162378	0.167588	0.207492	0.206875	0.179482
12333	Capn1	calpain 1	4.415	2.37533	3.15729	1.6599	1.88112	2.26591	1.79462	2.64301	1.05299	2.24241
12334	Capn2	calpain 2	11.2979	9.53817	8.54559	6.98955	7.66583	8.12231	9.46732	7.32688	5.27358	19.7042
12335	Capn3	calpain 3	2.72386e-05	2.72386e-05	2.72386e-05	2.72386e-05	2.72386e-05	2.72386e-05	2.72386e-05	2.72386e-05	2.72386e-05	2.72386e-05
12336	Capns1	calpain, small subunit 1	9.88723	7.56189	10.0578	7.46892	2.7661	3.21558	4.87033	5.93643	5.35386	7.02105
12337	Capn5	calpain 5	3.40407	1.25352	5.11837	5.15134	3.37244	3.42487	3.0782	2.43037	3.32234	4.33196
12339	Capn7	calpain 7	0.122522	2.72386e-05	0.10465	2.72386e-05	1.01423	0.109703	0.109721	0.759174	0.663142	0.360962
12340	Capza1	capping actin protein of muscle Z-line subunit alpha 1	4.67197	4.31577	2.6488	2.38036	3.67525	3.89749	4.02071	3.57086	3.1703	2.70837
12343	Capza2	capping actin protein of muscle Z-line subunit alpha 2	73.9431	39.472	52.6142	43.7384	48.7405	50.6678	24.4858	44.8158	46.4148	72.2249
12345	Capzb	capping actin protein of muscle Z-line subunit beta	33.7918	35.0645	72.5958	62.1611	54.4695	63.8113	42.9766	48.8817	54.1828	34.45
12346	Car1	carbonic anhydrase 1	2.72386e-05	2.72386e-05	2.72386e-05	2.72386e-05	2.72386e-05	2.72386e-05	2.72386e-05	2.72386e-05	2.72386e-05	0.0820084
12349	Car2	carbonic anhydrase 2	57.8602	36.4696	45.964	30.8733	30.969	34.795	43.1583	35.5697	33.1609	43.705
12350	Car3	carbonic anhydrase 3	2.72386e-05	2.72386e-05	0.0632117	0.0197832	2.72386e-05	2.72386e-05	2.72386e-05	2.72386e-05	2.72386e-05	0.0326244
12351	Car4	carbonic anhydrase 4	4.36666	1.80269	1.60872	0.782895	1.7108	2.43473	1.60981	2.25363	3.08497	3.62702
12352	Car5a	carbonic anhydrase 5a, mitochondrial	2.72386e-05	2.72386e-05	2.72386e-05	2.72386e-05	2.72386e-05	2.72386e-05	2.72386e-05	2.72386e-05	2.72386e-05	2.72386e-05
12354	Car7	carbonic anhydrase 7	2.72386e-05	2.72386e-05	3.47826	2.72386e-05	2.72386e-05	2.72386e-05	2.72386e-05	2.72386e-05	2.72386e-05	2.72386e-05
12355	Nr1i3	nuclear receptor subfamily 1, group I, member 3	2.72386e-05	2.72386e-05	2.72386e-05	2.72386e-05	2.72386e-05	2.72386e-05	2.72386e-05	2.72386e-05	2.72386e-05	2.72386e-05
12359	Cat	catalase	4.7826	2.03926	2.01413	2.37641	2.29961	2.29812	2.32902	1.35747	1.98322	2.11094
12361	Cask	calcium/calmodulin-dependent serine protein kinase (MAGUK family)	12.0625	7.12148	7.07548	5.46319	6.66579	8.88859	6.41271	5.24542	5.41344	10.3256
12362	Casp1	caspase 1	0.0784982	0.684564	0.0609594	0.195175	2.72386e-05	2.72386e-05	2.72386e-05	2.72386e-05	2.72386e-05	0.460879
12363	Casp4	caspase 4, apoptosis-related cysteine peptidase	2.72386e-05	2.72386e-05	2.72386e-05	2.72386e-05	2.72386e-05	2.72386e-05	2.72386e-05	2.72386e-05	2.72386e-05	2.72386e-05
12365	Casp14	caspase 14	2.72386e-05	0.131404	0.93159	2.72386e-05	2.72386e-05	2.72386e-05	2.72386e-05	2.72386e-05	2.72386e-05	2.72386e-05
12367	Casp3	caspase 3	0.368373	2.72386e-05	0.0944603	0.352381	2.72386e-05	0.486093	0.360486	0.328907	0.0783276	0.794
12368	Casp6	caspase 6	2.72386e-05	2.72386e-05	2.72386e-05	2.72386e-05	2.72386e-05	0.0508594	2.72386e-05	2.72386e-05	2.72386e-05	2.72386e-05
12369	Casp7	caspase 7	2.72386e-05	2.72386e-05	2.72386e-05	2.72386e-05	2.72386e-05	2.72386e-05	2.72386e-05	2.72386e-05	2.72386e-05	2.72386e-05
12370	Casp8	caspase 8	2.72386e-05	2.72386e-05	2.72386e-05	2.72386e-05	2.72386e-05	2.72386e-05	2.72386e-05	2.72386e-05	2.72386e-05	2.72386e-05
12371	Casp9	caspase 9	2.72386e-05	0.157645	2.72386e-05	2.72386e-05	2.72386e-05	2.72386e-05	2.72386e-05	2.72386e-05	2.72386e-05	2.72386e-05
12372	Casq1	calsequestrin 1	2.72386e-05	0.0701384	2.72386e-05	2.72386e-05	2.72386e-05	2.72386e-05	2.72386e-05	2.72386e-05	2.72386e-05	2.72386e-05
12374	Casr	calcium-sensing receptor	2.72386e-05	2.72386e-05	2.72386e-05	2.72386e-05	2.72386e-05	2.72386e-05	2.72386e-05	2.72386e-05	2.72386e-05	2.72386e-05
12380	Cast	calpastatin	0.158588	63.8549	0.0304391	0.537301	34.5078	0.880832	1.19101	0.759377	1.59859	0.146513
12385	Ctnna1	catenin (cadherin associated protein), alpha 1	2.01436	5.93029	4.77934	5.31963	3.84372	6.07317	6.77454	4.09526	5.01052	3.75159
12386	Ctnna2	catenin (cadherin associated protein), alpha 2	32.9935	31.6964	32.6917	24.645	19.5757	25.0787	29.0609	24.4205	22.9348	35.6947
12387	Ctnnb1	catenin (cadherin associated protein), beta 1	37.779	22.589	30.2976	15.5403	13.0309	17.4561	13.8469	17.9422	14.6401	21.1241
12388	Ctnnd1	catenin (cadherin associated protein), delta 1	4.60358	3.43776	1.78132	4.0079	2.54154	1.65741	1.59527	0.97986	2.10316	1.09112
12389	Cav1	caveolin 1, caveolae protein	1.08083	1.51043	0.932129	1.80098	2.92757	1.99443	0.96032	1.43408	2.34533	0.818273
12390	Cav2	caveolin 2	2.72386e-05	2.72386e-05	2.72386e-05	2.72386e-05	2.72386e-05	2.72386e-05	2.72386e-05	2.72386e-05	2.72386e-05	2.72386e-05
12391	Cav3	caveolin 3	2.72386e-05	2.72386e-05	2.72386e-05	2.72386e-05	2.72386e-05	2.72386e-05	0.172993	2.72386e-05	2.72386e-05	2.72386e-05
12393	Runx2	runt related transcription factor 2	2.72386e-05	2.72386e-05	2.72386e-05	2.72386e-05	2.72386e-05	2.72386e-05	2.72386e-05	2.72386e-05	2.72386e-05	2.72386e-05
12395	Runx1t1	RUNX1 translocation partner 1	2.72386e-05	2.72386e-05	2.72386e-05	2.72386e-05	0.219005	2.72386e-05	2.72386e-05	2.72386e-05	2.72386e-05	2.72386e-05
12396	Cbfa2t2	CBFA2/RUNX1 translocation partner 2	2.72386e-05	2.72386e-05	2.72386e-05	0.00624527	2.72386e-05	2.72386e-05	2.72386e-05	0.00981133	0.00823698	0.00656511
12398	Cbfa2t3	CBFA2/RUNX1 translocation partner 3	2.72386e-05	2.72386e-05	2.72386e-05	2.72386e-05	2.72386e-05	2.72386e-05	2.72386e-05	2.72386e-05	2.72386e-05	2.72386e-05
12400	Cbfb	core binding factor beta	2.72386e-05	2.72386e-05	0.162202	2.72386e-05	2.72386e-05	2.72386e-05	2.72386e-05	2.72386e-05	2.72386e-05	2.72386e-05
12401	Serpina6	serine (or cysteine) peptidase inhibitor, clade A, member 6	2.72386e-05	2.72386e-05	2.72386e-05	2.72386e-05	2.72386e-05	2.72386e-05	2.72386e-05	2.72386e-05	2.72386e-05	2.72386e-05
12402	Cbl	Casitas B-lineage lymphoma	1.14382	0.313708	1.35354	0.766317	1.05397	0.780631	0.473992	0.980055	1.13211	0.753631
12405	Cbln2	cerebellin 2 precursor protein	2.72386e-05	2.72386e-05	2.72386e-05	2.72386e-05	2.72386e-05	2.72386e-05	0.480302	2.72386e-05	2.72386e-05	2.72386e-05
12406	Serpinh1	serine (or cysteine) peptidase inhibitor, clade H, member 1	0.210694	1.23341	0.422279	1.4633	1.28995	0.831931	0.617652	0.872944	0.734528	0.423476
12408	Cbr1	carbonyl reductase 1	59.6914	31.2546	44.395	26.1893	26.2691	25.7004	36.09	22.0238	416.395	40.6584
12409	Cbr2	carbonyl reductase 2	2.72386e-05	2.72386e-05	2.72386e-05	2.72386e-05	2.72386e-05	2.72386e-05	2.72386e-05	2.72386e-05	2.72386e-05	2.72386e-05
12411	Cbs	cystathionine beta-synthase	1.9086	0.74225	1.15386	1.16022	0.187502	1.74824	0.733599	1.02351	1.52325	1.1386
12412	Cbx1	chromobox 1	0.889881	0.272208	0.698087	1.61452	1.55682	1.49981	1.24855	1.52674	1.43868	0.709816
12416	Cbx2	chromobox 2	2.72386e-05	2.72386e-05	2.72386e-05	2.72386e-05	2.72386e-05	2.72386e-05	2.72386e-05	2.72386e-05	2.72386e-05	2.72386e-05
12417	Cbx3	chromobox 3	7.3018	14.5851	3.91573	9.56853	8.22897	6.95166	9.72478	6.54272	5.94802	9.38326
12418	Cbx4	chromobox 4	2.72386e-05	2.72386e-05	2.72386e-05	2.72386e-05	0.843172	2.72386e-05	2.72386e-05	2.72386e-05	2.72386e-05	2.72386e-05
12419	Cbx5	chromobox 5	2.64026	2.9539	0.821488	2.50502	2.22709	1.98993	3.50233	4.09955	3.39911	2.0066
12421	Rb1cc1	RB1-inducible coiled-coil 1	1.66962	7.16446	2.38796	7.48612	7.13725	1.08145	7.7547	7.15373	0.63124	3.36162
12424	Cck	cholecystokinin	0.995846	0.635209	0.474308	0.699725	2.19977	0.855629	0.794437	1.69422	1.72308	1.56382
12427	Ccna1	cyclin A1	2.72386e-05	2.72386e-05	2.72386e-05	2.72386e-05	2.72386e-05	2.72386e-05	2.72386e-05	2.72386e-05	2.72386e-05	2.72386e-05
12442	Ccnb2	cyclin B2	2.72386e-05	2.72386e-05	2.72386e-05	2.72386e-05	2.72386e-05	2.72386e-05	2.72386e-05	2.72386e-05	2.72386e-05	2.72386e-05
12443	Ccnd1	cyclin D1	2.72386e-05	2.72386e-05	2.72386e-05	2.72386e-05	2.72386e-05	2.72386e-05	2.72386e-05	2.72386e-05	2.72386e-05	2.72386e-05
12444	Ccnd2	cyclin D2	2.72386e-05	2.72386e-05	2.72386e-05	2.72386e-05	2.72386e-05	2.72386e-05	2.72386e-05	2.72386e-05	2.72386e-05	2.72386e-05
12448	Ccne2	cyclin E2	2.72386e-05	2.72386e-05	2.72386e-05	2.72386e-05	2.72386e-05	2.72386e-05	2.72386e-05	2.72386e-05	2.72386e-05	2.72386e-05
12449	Ccnf	cyclin F	2.72386e-05	2.72386e-05	2.72386e-05	2.72386e-05	2.72386e-05	2.72386e-05	2.72386e-05	2.72386e-05	2.72386e-05	2.72386e-05
12450	Ccng1	cyclin G1	2.72386e-05	2.72386e-05	2.72386e-05	2.72386e-05	2.72386e-05	2.72386e-05	2.72386e-05	2.72386e-05	2.72386e-05	2.72386e-05
12453	Ccni	cyclin I	2.72386e-05	2.72386e-05	2.72386e-05	2.72386e-05	2.72386e-05	2.72386e-05	2.72386e-05	2.72386e-05	2.72386e-05	2.72386e-05
12454	Ccnk	cyclin K	2.72386e-05	2.72386e-05	2.72386e-05	2.72386e-05	2.72386e-05	0.0642958	0.0510257	2.72386e-05	0.0370385	0.0519966
12455	Ccnt1	cyclin T1	0.223602	0.12648	0.394194	0.0509263	0.875377	0.0502501	2.72386e-05	0.2891	0.0454939	2.72386e-05
12457	Noct	nocturnin	0.0768239	2.72386e-05	0.343065	0.0854161	1.27565	2.72386e-05	0.00513558	2.72386e-05	2.72386e-05	0.168895
12460	Ccs	copper chaperone for superoxide dismutase	0.571589	0.579323	0.971902	0.872417	2.72386e-05	0.904549	0.403823	0.330932	0.846967	0.815814
12461	Cct2	chaperonin containing Tcp1, subunit 2 (beta)	38.066	33.6885	46.0217	29.734	33.5373	28.3064	42.3013	35.3695	27.3428	32.0246
12462	Cct3	chaperonin containing Tcp1, subunit 3 (gamma)	51.4263	25.9401	52.9408	38.2952	30.1628	33.9157	49.0038	32.3271	31.0539	41.6002
12464	Cct4	chaperonin containing Tcp1, subunit 4 (delta)	21.4701	21.1998	31.6944	23.342	20.9041	17.5591	22.52	22.5794	22.4643	26.8669
12465	Cct5	chaperonin containing Tcp1, subunit 5 (epsilon)	38.9765	23.6048	31.0924	18.0107	21.2696	28.1052	26.9736	16.5521	19.1735	24.3708
12466	Cct6a	chaperonin containing Tcp1, subunit 6a (zeta)	36.1422	38.1793	43.7904	31.3423	44.9939	28.6083	32.1366	44.61	22.9445	25.3201
12468	Cct7	chaperonin containing Tcp1, subunit 7 (eta)	35.4107	27.7617	37.2314	29.2488	32.7417	22.4996	20.4074	21.047	20.5959	23.82
12469	Cct8	chaperonin containing Tcp1, subunit 8 (theta)	46.5079	40.5249	50.4325	35.2692	42.8835	36.5076	47.5362	31.564	28.7081	46.8171
12475	Cd14	CD14 antigen	2.72386e-05	2.72386e-05	2.72386e-05	2.72386e-05	2.72386e-05	2.72386e-05	2.72386e-05	2.72386e-05	0.0956948	2.72386e-05
12476	Cd151	CD151 antigen	0.058891	2.72386e-05	0.0433207	0.0356245	0.0967403	2.72386e-05	2.72386e-05	2.72386e-05	0.00610726	2.72386e-05
12477	Ctla4	cytotoxic T-lymphocyte-associated protein 4	2.72386e-05	2.72386e-05	2.72386e-05	2.72386e-05	2.72386e-05	0.246607	2.72386e-05	2.72386e-05	2.72386e-05	2.72386e-05
12478	Cd19	CD19 antigen	2.72386e-05	2.72386e-05	2.72386e-05	2.72386e-05	0.0891798	2.72386e-05	2.72386e-05	2.72386e-05	2.72386e-05	2.72386e-05
12480	Cd1d2	CD1d2 antigen	2.72386e-05	2.72386e-05	2.72386e-05	2.72386e-05	2.72386e-05	2.72386e-05	2.72386e-05	2.72386e-05	2.72386e-05	2.72386e-05
12483	Cd22	CD22 antigen	2.72386e-05	2.72386e-05	2.72386e-05	2.72386e-05	2.72386e-05	2.72386e-05	2.72386e-05	2.72386e-05	2.72386e-05	2.72386e-05
12488	Cd2ap	CD2-associated protein	0.543623	1.10652	0.315795	0.973636	1.33863	0.980415	1.05281	0.887109	1.45193	0.530471
12489	Cd33	CD33 molecule	2.72386e-05	2.72386e-05	2.72386e-05	2.72386e-05	2.72386e-05	2.72386e-05	2.72386e-05	2.72386e-05	2.72386e-05	2.72386e-05
12490	Cd34	CD34 antigen	1.03452	3.04639	1.63864	4.63691	5.20549	1.94179	1.60562	4.09921	2.03208	1.23317
12492	Scarb2	scavenger receptor class B, member 2	1.3394	1.60825	0.757344	0.672196	2.11843	1.22391	0.677737	1.56836	0.576455	1.14019
12494	Cd38	CD38 antigen	1.46455	0.642885	1.358	1.01485	0.709622	0.535964	1.71592	0.545046	0.462663	0.75565
12495	Entpd1	ectonucleoside triphosphate diphosphohydrolase 1	0.0807716	0.893364	0.488676	0.370135	0.282003	0.383651	0.319175	0.865932	1.1041	0.280654
12496	Entpd2	ectonucleoside triphosphate diphosphohydrolase 2	2.00505	0.434255	3.75645	1.94294	1.57665	0.762525	1.27179	1.70832	1.36437	2.68294
12497	Entpd6	ectonucleoside triphosphate diphosphohydrolase 6	2.72386e-05	2.72386e-05	2.72386e-05	2.72386e-05	2.72386e-05	2.72386e-05	2.72386e-05	2.72386e-05	2.72386e-05	2.72386e-05
12499	Entpd5	ectonucleoside triphosphate diphosphohydrolase 5	2.72386e-05	2.72386e-05	0.00487084	0.00724304	2.72386e-05	2.72386e-05	2.72386e-05	2.72386e-05	0.0458833	2.72386e-05
12504	Cd4	CD4 antigen	2.72386e-05	2.72386e-05	2.72386e-05	2.72386e-05	2.72386e-05	2.72386e-05	2.72386e-05	2.72386e-05	0.219328	0.0172402
12505	Cd44	CD44 antigen	2.72386e-05	1.19073	2.72386e-05	2.00817	0.911085	0.535451	0.511654	0.735763	2.20738	1.35552
12506	Cd48	CD48 antigen	2.72386e-05	2.72386e-05	2.72386e-05	2.72386e-05	2.72386e-05	2.72386e-05	2.72386e-05	2.72386e-05	2.72386e-05	2.72386e-05
12507	Cd5	CD5 antigen	2.72386e-05	2.72386e-05	2.72386e-05	2.72386e-05	2.72386e-05	2.72386e-05	2.72386e-05	2.72386e-05	2.72386e-05	2.72386e-05
12509	Cd59a	CD59a antigen	0.646368	1.32789	0.28362	0.69149	1.64281	1.44711	1.00101	2.72386e-05	1.16106	0.400205
12512	Cd63	CD63 antigen	1.25145	0.921569	0.923846	0.952772	1.13717	0.731503	0.729131	1.17384	1.2746	1.18983
12514	Cd68	CD68 antigen	2.72386e-05	2.72386e-05	2.72386e-05	2.72386e-05	2.72386e-05	2.72386e-05	2.72386e-05	2.72386e-05	2.72386e-05	2.72386e-05
12515	Cd69	CD69 antigen	2.72386e-05	0.439753	2.72386e-05	2.72386e-05	2.72386e-05	2.72386e-05	2.72386e-05	2.72386e-05	0.887701	2.72386e-05
12516	Cd7	CD7 antigen	2.72386e-05	2.72386e-05	2.72386e-05	2.72386e-05	2.72386e-05	2.72386e-05	2.72386e-05	2.72386e-05	2.72386e-05	2.72386e-05
12517	Cd72	CD72 antigen	2.72386e-05	2.72386e-05	2.72386e-05	2.72386e-05	2.72386e-05	2.72386e-05	2.72386e-05	2.72386e-05	2.72386e-05	2.72386e-05
12518	Cd79a	CD79A antigen (immunoglobulin-associated alpha)	2.72386e-05	2.72386e-05	2.72386e-05	0.159384	2.72386e-05	0.09598	2.72386e-05	2.72386e-05	2.72386e-05	2.72386e-05
12519	Cd80	CD80 antigen	2.72386e-05	2.72386e-05	2.72386e-05	2.72386e-05	2.72386e-05	2.72386e-05	2.72386e-05	2.72386e-05	2.72386e-05	2.72386e-05
12520	Cd81	CD81 antigen	9.01349	32.8016	7.66402	27.2391	31.9491	27.1085	18.7792	31.072	36.0674	15.4976
12521	Cd82	CD82 antigen	5.15066	5.22492	2.72595	4.54644	19.5306	9.72479	12.0175	12.2882	18.0986	4.09103
12523	Cd84	CD84 antigen	2.72386e-05	2.72386e-05	0.457486	0.526713	2.72386e-05	2.72386e-05	2.72386e-05	0.0135548	0.0130926	2.72386e-05
12526	Cd8b1	CD8 antigen, beta chain 1	2.72386e-05	2.72386e-05	2.72386e-05	2.72386e-05	2.72386e-05	2.72386e-05	2.72386e-05	2.72386e-05	2.72386e-05	2.72386e-05
12527	Cd9	CD9 antigen	6.56027	11.8405	6.00327	11.1454	18.0321	10.6323	10.0071	10.8132	13.2329	5.81431
12530	Cdc25a	cell division cycle 25A	2.72386e-05	2.72386e-05	2.72386e-05	2.72386e-05	2.72386e-05	2.72386e-05	2.72386e-05	2.72386e-05	2.72386e-05	2.72386e-05
12531	Cdc25b	cell division cycle 25B	0.120873	2.72386e-05	2.72386e-05	2.72386e-05	2.72386e-05	2.72386e-05	2.72386e-05	2.72386e-05	2.72386e-05	2.72386e-05
12532	Cdc25c	cell division cycle 25C	2.72386e-05	0.143847	2.72386e-05	2.72386e-05	2.72386e-05	2.72386e-05	2.72386e-05	2.72386e-05	2.72386e-05	2.72386e-05
12534	Cdk1	cyclin-dependent kinase 1	2.72386e-05	2.72386e-05	2.72386e-05	2.72386e-05	2.72386e-05	2.72386e-05	2.72386e-05	2.72386e-05	2.72386e-05	2.72386e-05
12537	Cdk11b	cyclin-dependent kinase 11B	0.148326	2.72386e-05	0.652721	3.64298	2.72386e-05	2.72386e-05	0.172641	0.20979	2.72386e-05	0.18086
12539	Cdc37	cell division cycle 37	9.85419	8.89418	15.8096	15.2856	7.58209	6.71375	7.54733	6.57853	6.74036	11.6272
12540	Cdc42	cell division cycle 42	13.9149	13.6098	12.2662	10.1701	13.6518	8.75661	8.81255	8.15594	7.85042	9.82721
12545	Cdc7	cell division cycle 7 (S. cerevisiae)	0.648767	2.72386e-05	2.72386e-05	2.72386e-05	2.72386e-05	2.72386e-05	2.72386e-05	2.72386e-05	2.72386e-05	2.72386e-05
12549	Arhgap31	Rho GTPase activating protein 31	2.72386e-05	2.72386e-05	2.72386e-05	2.72386e-05	10.145	2.72386e-05	2.72386e-05	2.72386e-05	2.72386e-05	2.72386e-05
12550	Cdh1	cadherin 1	2.72386e-05	2.72386e-05	2.72386e-05	2.72386e-05	2.72386e-05	2.72386e-05	2.72386e-05	2.72386e-05	2.72386e-05	2.72386e-05
12552	Cdh11	cadherin 11	1.19874	6.46162	0.757378	5.67667	9.45797	7.70582	4.58354	7.22287	9.2081	4.43835
12554	Cdh13	cadherin 13	2.18058	9.94805	2.36305	8.36292	15.9553	6.75265	6.12104	17.1452	16.217	5.7364
12555	Cdh15	cadherin 15	2.72386e-05	2.72386e-05	2.72386e-05	2.72386e-05	2.72386e-05	2.72386e-05	2.72386e-05	2.72386e-05	2.72386e-05	2.72386e-05
12556	Cdh16	cadherin 16	2.72386e-05	2.72386e-05	2.72386e-05	2.72386e-05	2.72386e-05	2.72386e-05	2.72386e-05	2.72386e-05	2.72386e-05	2.72386e-05
12557	Cdh17	cadherin 17	2.72386e-05	2.72386e-05	2.72386e-05	2.72386e-05	2.72386e-05	2.72386e-05	2.72386e-05	2.72386e-05	2.72386e-05	0.236966
12558	Cdh2	cadherin 2	5.24929	13.1021	6.24893	21.1653	17.5652	18.7813	20.8978	24.4326	29.6174	11.194
12561	Cdh4	cadherin 4	2.72386e-05	2.72386e-05	0.111828	2.72386e-05	2.72386e-05	2.72386e-05	2.72386e-05	2.72386e-05	0.134792	2.72386e-05
12562	Cdh5	cadherin 5	0.0527418	0.123439	0.0589376	0.235346	2.72386e-05	0.099451	2.72386e-05	0.100908	0.30105	2.72386e-05
12563	Cdh6	cadherin 6	0.0844268	0.230035	2.72386e-05	2.72386e-05	0.165504	2.72386e-05	2.72386e-05	2.72386e-05	2.72386e-05	5.29099
12564	Cdh8	cadherin 8	1.69973	2.81874	2.61042	2.85814	1.86969	2.95407	1.0381	3.6485	2.61048	2.90246
12565	Cdh9	cadherin 9	2.72386e-05	0.348997	0.784568	94.8457	1.39857	0.942596	0.204085	0.347407	136.337	0.51059
12566	Cdk2	cyclin-dependent kinase 2	2.72386e-05	2.72386e-05	2.72386e-05	2.72386e-05	2.72386e-05	2.72386e-05	2.72386e-05	2.72386e-05	2.72386e-05	2.72386e-05
12567	Cdk4	cyclin-dependent kinase 4	2.72386e-05	2.72386e-05	2.72386e-05	2.72386e-05	2.72386e-05	2.72386e-05	2.72386e-05	2.72386e-05	2.72386e-05	2.72386e-05
12568	Cdk5	cyclin-dependent kinase 5	10.3322	10.7895	7.28407	7.51284	4.03684	4.41497	5.79398	2.91369	1.84423	12.7403
12569	Cdk5r1	cyclin-dependent kinase 5, regulatory subunit 1 (p35)	0.17831	2.72386e-05	2.72386e-05	2.72386e-05	0.255718	2.72386e-05	2.72386e-05	2.72386e-05	2.72386e-05	2.72386e-05
12570	Cdk5r2	cyclin-dependent kinase 5, regulatory subunit 2 (p39)	0.402265	2.72386e-05	2.72386e-05	2.72386e-05	2.72386e-05	2.72386e-05	0.103105	2.72386e-05	2.72386e-05	2.72386e-05
12571	Cdk6	cyclin-dependent kinase 6	2.72386e-05	0.0692323	2.72386e-05	2.72386e-05	2.72386e-05	2.72386e-05	2.72386e-05	2.72386e-05	2.72386e-05	2.72386e-05
12572	Cdk7	cyclin-dependent kinase 7	2.72386e-05	2.72386e-05	2.72386e-05	2.72386e-05	0.029134	2.72386e-05	0.0428293	2.72386e-05	2.72386e-05	2.72386e-05
12576	Cdkn1b	cyclin-dependent kinase inhibitor 1B	0.372675	1.33791	2.72386e-05	2.91021	1.98937	1.52539	0.740074	1.20544	4.13495	0.828664
12577	Cdkn1c	cyclin-dependent kinase inhibitor 1C (P57)	2.72386e-05	2.72386e-05	2.72386e-05	2.72386e-05	2.72386e-05	2.72386e-05	2.72386e-05	2.72386e-05	2.72386e-05	2.72386e-05
12579	Cdkn2b	cyclin dependent kinase inhibitor 2B	2.72386e-05	2.72386e-05	2.72386e-05	2.72386e-05	2.72386e-05	0.0162881	2.72386e-05	2.72386e-05	2.72386e-05	2.72386e-05
12580	Cdkn2c	cyclin dependent kinase inhibitor 2C	2.72386e-05	2.72386e-05	2.72386e-05	2.72386e-05	2.72386e-05	2.72386e-05	2.72386e-05	2.72386e-05	2.72386e-05	2.72386e-05
12583	Cdo1	cysteine dioxygenase 1, cytosolic	2.72386e-05	2.72386e-05	2.72386e-05	2.72386e-05	2.72386e-05	2.72386e-05	2.72386e-05	2.72386e-05	2.72386e-05	2.72386e-05
12585	Cdr2	cerebellar degeneration-related 2	2.72386e-05	2.72386e-05	2.72386e-05	2.72386e-05	0.00507295	2.72386e-05	2.72386e-05	2.72386e-05	2.72386e-05	2.72386e-05
12589	Ift81	intraflagellar transport 81	0.22218	0.0571209	0.101733	0.0792009	0.115164	1.44	0.0550098	0.158521	0.0382143	0.0444531
12593	Cdyl	chromodomain protein, Y chromosome-like	2.72386e-05	2.72386e-05	2.72386e-05	2.72386e-05	0.246095	2.72386e-05	2.72386e-05	2.72386e-05	2.72386e-05	2.72386e-05
12607	Cebpz	CCAAT/enhancer binding protein zeta	2.72386e-05	2.72386e-05	2.72386e-05	2.72386e-05	0.296747	0.0185509	2.72386e-05	2.72386e-05	2.72386e-05	2.72386e-05
12608	Cebpb	CCAAT/enhancer binding protein (C/EBP), beta	2.72386e-05	2.72386e-05	2.72386e-05	2.72386e-05	2.72386e-05	2.72386e-05	2.72386e-05	0.224669	2.72386e-05	2.72386e-05
12611	Cebpg	CCAAT/enhancer binding protein (C/EBP), gamma	2.72386e-05	2.72386e-05	2.72386e-05	2.72386e-05	2.72386e-05	2.72386e-05	2.72386e-05	2.72386e-05	2.72386e-05	2.72386e-05
12614	Celsr1	cadherin, EGF LAG seven-pass G-type receptor 1	2.72386e-05	2.72386e-05	2.72386e-05	2.72386e-05	2.72386e-05	2.72386e-05	2.72386e-05	0.253002	2.72386e-05	0.479877
12615	Cenpa	centromere protein A	2.72386e-05	0.0222083	0.12754	2.72386e-05	2.72386e-05	2.72386e-05	2.72386e-05	2.72386e-05	2.72386e-05	2.72386e-05
12616	Cenpb	centromere protein B	2.72386e-05	2.72386e-05	2.72386e-05	2.72386e-05	2.72386e-05	2.72386e-05	2.72386e-05	0.00617631	2.72386e-05	2.72386e-05
12622	Cer1	cerberus 1, DAN family BMP antagonist	2.72386e-05	2.72386e-05	2.72386e-05	2.72386e-05	2.72386e-05	2.72386e-05	0.25014	2.72386e-05	2.72386e-05	2.72386e-05
12623	Ces1g	carboxylesterase 1G	2.72386e-05	2.72386e-05	2.72386e-05	2.72386e-05	2.72386e-05	2.72386e-05	2.72386e-05	2.72386e-05	2.72386e-05	2.72386e-05
12626	Cetn3	centrin 3	0.483437	0.361256	2.72386e-05	2.72386e-05	2.72386e-05	0.220106	2.72386e-05	2.72386e-05	0.249434	2.72386e-05
12627	Cfc1	cripto, FRL-1, cryptic family 1	2.72386e-05	2.72386e-05	2.72386e-05	2.72386e-05	2.72386e-05	2.72386e-05	2.72386e-05	2.72386e-05	2.72386e-05	2.72386e-05
12628	Cfh	complement component factor h	3.30335	0.0786081	0.0730142	0.0191394	2.72386e-05	0.104211	0.176115	0.072804	2.72386e-05	0.384941
12631	Cfl1	cofilin 1, non-muscle	225.775	214.535	193.745	196.727	217.91	150.785	155.135	185.927	132.769	192.857
12632	Cfl2	cofilin 2, muscle	10.7634	34.7095	10.5546	4.99112	7.77761	8.22983	9.44914	9.68466	8.81578	5.34359
12633	Cflar	CASP8 and FADD-like apoptosis regulator	2.72386e-05	2.72386e-05	2.72386e-05	2.72386e-05	2.72386e-05	2.72386e-05	2.72386e-05	2.72386e-05	2.72386e-05	2.72386e-05
12638	Cftr	cystic fibrosis transmembrane conductance regulator	2.72386e-05	2.72386e-05	2.72386e-05	2.72386e-05	2.72386e-05	2.72386e-05	2.72386e-05	2.72386e-05	2.72386e-05	2.72386e-05
12643	Chad	chondroadherin	2.72386e-05	0.257954	2.72386e-05	2.72386e-05	2.72386e-05	2.72386e-05	2.72386e-05	0.241725	2.72386e-05	2.72386e-05
12647	Chat	choline acetyltransferase	2.72386e-05	2.72386e-05	0.500233	2.72386e-05	2.72386e-05	2.72386e-05	2.72386e-05	0.225732	2.72386e-05	0.0377398
12648	Chd1	chromodomain helicase DNA binding protein 1	2.72386e-05	2.72386e-05	2.72386e-05	2.72386e-05	2.72386e-05	0.0206775	2.72386e-05	2.72386e-05	2.72386e-05	2.72386e-05
12649	Chek1	checkpoint kinase 1	2.72386e-05	2.72386e-05	2.72386e-05	2.72386e-05	2.72386e-05	2.72386e-05	2.72386e-05	2.72386e-05	2.72386e-05	2.72386e-05
12651	Chkb	choline kinase beta	1.18488	0.171254	0.927112	0.351053	0.94445	0.494748	0.558939	0.569934	0.549848	0.400117
12652	Chga	chromogranin A	0.822295	1.4781	0.0543414	2.29532	1.79201	1.03171	0.81434	1.14317	2.26608	0.43851
12653	Chgb	chromogranin B	9.11652	19.0699	4.86143	14.1666	20.1951	15.9226	7.78161	12.3704	23.1665	9.52279
12654	Chil1	chitinase-like 1	2.72386e-05	2.72386e-05	2.72386e-05	2.72386e-05	2.72386e-05	2.72386e-05	2.72386e-05	2.72386e-05	2.72386e-05	2.72386e-05
12659	Ovgp1	oviductal glycoprotein 1	2.72386e-05	2.72386e-05	0.0269257	2.72386e-05	2.72386e-05	2.72386e-05	2.72386e-05	2.72386e-05	0.0243821	2.72386e-05
12660	Chka	choline kinase alpha	2.72386e-05	2.72386e-05	2.72386e-05	2.72386e-05	2.72386e-05	2.72386e-05	2.72386e-05	2.72386e-05	2.72386e-05	2.72386e-05
12661	Chl1	cell adhesion molecule L1-like	8.02031	8.4252	7.57959	10.943	12.3904	12.5798	10.6692	13.3144	13.8575	8.31031
12662	Chm	choroidermia (RAB escort protein 1)	2.16984	2.14882	2.56559	2.29713	1.44371	1.88181	1.18607	1.18317	1.26649	1.91324
12663	Chml	choroideremia-like	2.72386e-05	2.72386e-05	2.72386e-05	2.72386e-05	2.72386e-05	2.72386e-05	2.72386e-05	2.72386e-05	2.72386e-05	2.72386e-05
12667	Chrd	chordin	2.72386e-05	2.72386e-05	2.72386e-05	2.72386e-05	2.72386e-05	2.72386e-05	2.72386e-05	2.72386e-05	2.72386e-05	2.72386e-05
12669	Chrm1	cholinergic receptor, muscarinic 1, CNS	0.795797	2.72386e-05	0.203892	2.72386e-05	2.72386e-05	2.72386e-05	2.72386e-05	2.72386e-05	2.72386e-05	2.72386e-05
12671	Chrm3	cholinergic receptor, muscarinic 3, cardiac	0.161	0.389719	0.107114	0.159095	0.343768	0.494348	2.72386e-05	0.759281	0.772822	2.72386e-05
12672	Chrm4	cholinergic receptor, muscarinic 4	2.72386e-05	2.72386e-05	2.72386e-05	2.72386e-05	2.72386e-05	2.72386e-05	2.72386e-05	2.72386e-05	2.72386e-05	2.72386e-05
12675	Chuk	conserved helix-loop-helix ubiquitous kinase	2.72386e-05	2.72386e-05	2.72386e-05	2.72386e-05	2.72386e-05	2.72386e-05	2.72386e-05	2.72386e-05	2.72386e-05	2.72386e-05
12677	Vsx2	visual system homeobox 2	2.72386e-05	2.72386e-05	2.72386e-05	2.72386e-05	2.72386e-05	2.72386e-05	2.72386e-05	2.72386e-05	2.72386e-05	2.72386e-05
12683	Cidea	cell death-inducing DNA fragmentation factor, alpha subunit-like effector A	2.72386e-05	2.72386e-05	2.72386e-05	2.72386e-05	2.72386e-05	2.72386e-05	2.72386e-05	2.72386e-05	2.72386e-05	2.72386e-05
12695	Patj	PATJ, crumbs cell polarity complex component	2.72386e-05	1.1377	2.72386e-05	2.72386e-05	0.0953891	2.72386e-05	0.0454075	2.72386e-05	2.72386e-05	2.72386e-05
12696	Cirbp	cold inducible RNA binding protein	1.18721	0.93238	0.405797	0.633166	1.01496	0.52124	0.809425	0.9075	1.12355	0.818703
12700	Cish	cytokine inducible SH2-containing protein	2.72386e-05	2.72386e-05	2.72386e-05	2.72386e-05	2.72386e-05	2.72386e-05	2.72386e-05	2.72386e-05	2.72386e-05	2.72386e-05
12702	Socs3	suppressor of cytokine signaling 3	2.72386e-05	2.72386e-05	2.72386e-05	2.72386e-05	2.72386e-05	2.72386e-05	2.72386e-05	2.72386e-05	2.72386e-05	2.72386e-05
12704	Cit	citron	8.12732	6.69525	0.390704	1.37059	4.27251	7.35184	18.4582	7.96687	3.62731	6.67886
12709	Ckb	creatine kinase, brain	907.495	828.051	745.862	828.777	801.234	856.079	999.286	786.464	667.949	834.611
12715	Ckm	creatine kinase, muscle	3.19705	0.801305	0.22584	0.77242	0.0842905	0.469866	0.118619	0.320582	1.29612	1.25782
12716	Ckmt1	creatine kinase, mitochondrial 1, ubiquitous	213	241.696	271.438	269.416	237.519	246.378	323.623	263.621	224.183	263.494
12721	Coro1a	coronin, actin binding protein 1A	36.3334	37.1716	63.274	37.8989	30.2627	27.641	30.7775	28.1501	24.3374	47.5239
12722	Clca3a1	chloride channel accessory 3A1	2.72386e-05	2.72386e-05	2.72386e-05	2.72386e-05	0.00631295	2.72386e-05	2.72386e-05	2.72386e-05	2.72386e-05	2.72386e-05
12723	Clcn1	chloride channel, voltage-sensitive 1	2.72386e-05	2.72386e-05	2.72386e-05	2.72386e-05	2.72386e-05	2.72386e-05	2.72386e-05	2.72386e-05	2.72386e-05	2.72386e-05
12724	Clcn2	chloride channel, voltage-sensitive 2	2.72386e-05	2.72386e-05	2.72386e-05	0.104297	0.324063	2.72386e-05	0.849036	0.0367172	2.72386e-05	0.221494
12725	Clcn3	chloride channel, voltage-sensitive 3	2.4307	0.191845	7.15872	0.154924	2.72386e-05	0.898628	0.097996	0.144548	0.603841	1.31416
12727	Clcn4	chloride channel, voltage-sensitive 4	0.920314	0.586198	0.732982	0.892171	0.675761	0.196923	1.11195	1.31579	0.357468	0.619253
12728	Clcn5	chloride channel, voltage-sensitive 5	6.17997	2.72386e-05	5.83059	0.232885	2.72386e-05	2.72386e-05	2.72386e-05	2.72386e-05	2.72386e-05	2.72386e-05
12729	Clns1a	chloride channel, nucleotide-sensitive, 1A	0.729394	0.600278	2.72386e-05	0.625543	0.777185	0.447716	0.294026	1.96216	0.503296	0.107003
12733	Clcnka	chloride channel, voltage-sensitive Ka	0.0152316	6.36878	2.88492	6.17764	2.72386e-05	5.85295	1.10567	5.38662	6.33351	3.96743
12737	Cldn1	claudin 1	2.72386e-05	2.72386e-05	2.72386e-05	2.72386e-05	2.72386e-05	2.72386e-05	2.72386e-05	2.72386e-05	2.72386e-05	2.72386e-05
12740	Cldn4	claudin 4	2.72386e-05	2.72386e-05	2.72386e-05	2.72386e-05	2.72386e-05	2.72386e-05	2.72386e-05	2.72386e-05	2.72386e-05	2.72386e-05
12741	Cldn5	claudin 5	2.72386e-05	2.72386e-05	2.72386e-05	2.72386e-05	2.72386e-05	2.72386e-05	0.186734	2.72386e-05	2.72386e-05	2.72386e-05
12745	Clgn	calmegin	2.72386e-05	2.72386e-05	2.72386e-05	2.72386e-05	2.72386e-05	0.0725829	0.0537562	2.72386e-05	0.163338	2.72386e-05
12748	Clk2	CDC-like kinase 2	2.72386e-05	2.72386e-05	2.72386e-05	2.72386e-05	2.72386e-05	2.72386e-05	2.72386e-05	2.72386e-05	2.72386e-05	2.72386e-05
12750	Clk4	CDC like kinase 4	2.72386e-05	2.72386e-05	2.72386e-05	2.72386e-05	0.0501662	0.0139812	2.72386e-05	2.72386e-05	2.72386e-05	2.72386e-05
12751	Tpp1	tripeptidyl peptidase I	2.57218	0.88724	2.51791	1.14697	1.09214	0.121394	4.5145	1.70834	2.71223	1.0382
12753	Clock	circadian locomotor output cycles kaput	2.72386e-05	2.72386e-05	2.72386e-05	2.72386e-05	2.72386e-05	2.72386e-05	2.72386e-05	2.72386e-05	2.72386e-05	2.72386e-05
12757	Clta	clathrin, light polypeptide (Lca)	41.5655	66.5693	43.3552	62.1811	78.9213	58.3018	49.5207	60.8829	86.1861	48.3707
12759	Clu	clusterin	11.5395	27.1681	14.8878	23.7466	32.1959	25.4722	26.5362	33.9904	38.3856	16.1807
12763	Cmah	cytidine monophospho-N-acetylneuraminic acid hydroxylase	2.72386e-05	2.72386e-05	2.72386e-05	2.72386e-05	2.72386e-05	2.72386e-05	2.72386e-05	2.72386e-05	2.72386e-05	0.289751
12764	Cmas	cytidine monophospho-N-acetylneuraminic acid synthetase	8.16135	3.27788	6.04661	2.82441	6.07741	2.55127	6.65169	0.967217	3.4686	7.16306
12773	Ccr4	chemokine (C-C motif) receptor 4	2.72386e-05	2.72386e-05	2.72386e-05	2.72386e-05	2.72386e-05	2.72386e-05	2.72386e-05	2.72386e-05	2.72386e-05	2.72386e-05
12775	Ccr7	chemokine (C-C motif) receptor 7	2.72386e-05	2.72386e-05	2.72386e-05	2.72386e-05	2.72386e-05	2.72386e-05	2.72386e-05	2.72386e-05	2.72386e-05	2.72386e-05
12776	Ccr8	chemokine (C-C motif) receptor 8	2.72386e-05	2.72386e-05	2.72386e-05	2.72386e-05	2.72386e-05	2.72386e-05	2.72386e-05	2.72386e-05	2.72386e-05	2.72386e-05
12780	Abcc2	ATP-binding cassette, sub-family C (CFTR/MRP), member 2	2.72386e-05	2.72386e-05	2.72386e-05	2.72386e-05	2.72386e-05	2.72386e-05	2.72386e-05	2.72386e-05	2.72386e-05	2.72386e-05
12785	Cnbp	cellular nucleic acid binding protein	1.92652	3.16907	1.01104	2.35601	2.7749	2.18265	2.14046	2.15416	2.39662	1.3372
12790	Cnga3	cyclic nucleotide gated channel alpha 3	2.72386e-05	2.72386e-05	2.72386e-05	2.72386e-05	2.72386e-05	2.72386e-05	2.72386e-05	2.72386e-05	2.72386e-05	2.72386e-05
12793	Cnih1	cornichon family AMPA receptor auxiliary protein 1	2.72386e-05	2.72386e-05	2.72386e-05	2.72386e-05	2.72386e-05	2.72386e-05	2.72386e-05	2.72386e-05	2.72386e-05	2.72386e-05
12794	Cnih2	cornichon family AMPA receptor auxiliary protein 2	2.44983	2.47585	3.06264	2.59512	2.26331	2.51676	1.32111	1.78547	0.0613189	2.65352
12795	Plk3	polo like kinase 3	2.72386e-05	0.52377	2.72386e-05	0.0437822	2.72386e-05	2.72386e-05	2.72386e-05	0.0388336	2.72386e-05	2.72386e-05
12797	Cnn1	calponin 1	2.72386e-05	0.440842	2.72386e-05	0.222819	0.515829	0.102233	0.192946	0.156259	4.31525	0.429306
12798	Cnn2	calponin 2	2.72386e-05	0.286365	2.72386e-05	0.0230681	0.0264466	0.0186292	0.0142279	0.0212768	0.0940961	0.0145035
12799	Cnp	2',3'-cyclic nucleotide 3' phosphodiesterase	787.673	705.031	593.285	546.127	608.547	656.195	745.763	605.937	623.687	564.021
12801	Cnr1	cannabinoid receptor 1 (brain)	1.50724	0.329096	3.29369	2.16405	0.192474	2.82083	0.834851	2.16567	1.83837	3.31178
12802	Cnr2	cannabinoid receptor 2 (macrophage)	2.72386e-05	2.72386e-05	2.72386e-05	2.72386e-05	2.72386e-05	2.72386e-05	2.72386e-05	2.72386e-05	2.72386e-05	2.72386e-05
12803	Cntf	ciliary neurotrophic factor	2.72386e-05	2.72386e-05	0.308929	2.72386e-05	2.72386e-05	2.72386e-05	2.72386e-05	2.72386e-05	2.72386e-05	2.72386e-05
12804	Cntfr	ciliary neurotrophic factor receptor	1.34733	0.776562	0.626234	1.61656	1.00318	1.1721	1.02037	0.952629	0.75308	0.893162
12805	Cntn1	contactin 1	116.903	99.1183	139.496	109.99	109.931	106.077	110.759	98.6415	91.3556	134.262
12807	Hps3	HPS3, biogenesis of lysosomal organelles complex 2 subunit 1	2.72386e-05	2.72386e-05	2.72386e-05	2.72386e-05	2.72386e-05	2.72386e-05	2.72386e-05	2.72386e-05	2.72386e-05	2.72386e-05
12808	Cobl	cordon-bleu WH2 repeat	2.72386e-05	2.72386e-05	0.207988	2.72386e-05	2.72386e-05	0.0136628	0.0111802	2.72386e-05	0.00968804	2.72386e-05
12810	Coch	cochlin	0.00462164	2.72386e-05	2.72386e-05	2.72386e-05	2.72386e-05	2.72386e-05	2.72386e-05	2.72386e-05	2.72386e-05	2.72386e-05
12812	Coil	coilin	0.172646	0.160813	0.160723	0.103664	0.0798676	2.72386e-05	0.253383	2.72386e-05	2.72386e-05	0.081973
12813	Col10a1	collagen, type X, alpha 1	2.72386e-05	2.72386e-05	2.72386e-05	2.72386e-05	2.72386e-05	2.72386e-05	2.72386e-05	2.72386e-05	2.72386e-05	2.72386e-05
12814	Col11a1	collagen, type XI, alpha 1	2.72386e-05	0.830513	0.551217	0.593934	2.72386e-05	2.72386e-05	0.831984	0.508041	2.72386e-05	47.6502
12815	Col11a2	collagen, type XI, alpha 2	2.72386e-05	2.72386e-05	2.72386e-05	3.90043	2.72386e-05	2.72386e-05	2.72386e-05	2.72386e-05	2.72386e-05	2.72386e-05
12816	Col12a1	collagen, type XII, alpha 1	2.72386e-05	2.72386e-05	0.0072367	0.0334451	0.0733088	0.0124292	2.72386e-05	0.531802	0.00976542	0.361883
12817	Col13a1	collagen, type XIII, alpha 1	2.72386e-05	2.72386e-05	2.72386e-05	2.72386e-05	2.72386e-05	2.72386e-05	2.72386e-05	2.72386e-05	2.72386e-05	2.72386e-05
12818	Col14a1	collagen, type XIV, alpha 1	2.72386e-05	0.291075	2.72386e-05	2.72386e-05	2.72386e-05	2.72386e-05	2.72386e-05	2.72386e-05	2.72386e-05	2.72386e-05
12819	Col15a1	collagen, type XV, alpha 1	2.72386e-05	2.72386e-05	2.72386e-05	2.72386e-05	2.72386e-05	2.72386e-05	2.72386e-05	2.72386e-05	2.72386e-05	2.72386e-05
12821	Col17a1	collagen, type XVII, alpha 1	2.72386e-05	2.72386e-05	2.72386e-05	2.72386e-05	2.72386e-05	2.72386e-05	2.72386e-05	2.72386e-05	2.72386e-05	2.72386e-05
12822	Col18a1	collagen, type XVIII, alpha 1	2.72386e-05	2.72386e-05	2.72386e-05	2.72386e-05	2.72386e-05	2.72386e-05	2.72386e-05	2.72386e-05	2.72386e-05	2.72386e-05
12823	Col19a1	collagen, type XIX, alpha 1	2.72386e-05	2.72386e-05	2.72386e-05	2.72386e-05	2.72386e-05	2.72386e-05	2.72386e-05	2.72386e-05	2.72386e-05	2.72386e-05
12824	Col2a1	collagen, type II, alpha 1	2.72386e-05	2.72386e-05	0.131959	0.516223	2.72386e-05	2.72386e-05	2.72386e-05	2.72386e-05	0.58187	2.72386e-05
12825	Col3a1	collagen, type III, alpha 1	2.72386e-05	2.72386e-05	2.72386e-05	2.72386e-05	2.72386e-05	2.72386e-05	2.72386e-05	2.72386e-05	2.72386e-05	2.72386e-05
12826	Col4a1	collagen, type IV, alpha 1	0.717803	2.72386e-05	0.493199	2.72386e-05	2.72386e-05	2.72386e-05	2.72386e-05	2.72386e-05	2.72386e-05	0.428503
12827	Col4a2	collagen, type IV, alpha 2	0.707874	0.265067	1.61892	0.379692	1.74746	0.631482	0.668147	0.733861	0.440511	1.3958
12828	Col4a3	collagen, type IV, alpha 3	2.72386e-05	2.72386e-05	0.785919	2.72386e-05	2.72386e-05	2.72386e-05	2.72386e-05	2.72386e-05	2.72386e-05	2.72386e-05
12829	Col4a4	collagen, type IV, alpha 4	2.72386e-05	2.72386e-05	2.72386e-05	2.72386e-05	2.72386e-05	2.72386e-05	2.72386e-05	2.72386e-05	2.72386e-05	2.72386e-05
12830	Col4a5	collagen, type IV, alpha 5	2.72386e-05	2.72386e-05	2.72386e-05	2.72386e-05	2.72386e-05	2.72386e-05	2.72386e-05	0.0496439	2.72386e-05	2.72386e-05
12831	Col5a1	collagen, type V, alpha 1	2.72386e-05	2.72386e-05	2.72386e-05	2.72386e-05	2.72386e-05	2.72386e-05	2.72386e-05	2.72386e-05	2.72386e-05	2.72386e-05
12832	Col5a2	collagen, type V, alpha 2	2.72386e-05	2.72386e-05	2.72386e-05	2.72386e-05	2.72386e-05	2.72386e-05	2.72386e-05	2.72386e-05	2.72386e-05	2.72386e-05
12833	Col6a1	collagen, type VI, alpha 1	2.77198	2.72386e-05	2.72386e-05	2.72386e-05	3.05017	2.72386e-05	2.72386e-05	0.0404494	2.72386e-05	0.0711195
12834	Col6a2	collagen, type VI, alpha 2	2.72386e-05	2.72386e-05	2.72386e-05	2.72386e-05	2.72386e-05	2.72386e-05	2.72386e-05	2.72386e-05	0.0685361	0.0367638
12835	Col6a3	collagen, type VI, alpha 3	0.280614	2.72386e-05	2.72386e-05	2.72386e-05	2.72386e-05	0.0795419	0.311794	0.0185512	0.026532	1.08865
12837	Col8a1	collagen, type VIII, alpha 1	2.72386e-05	2.72386e-05	2.72386e-05	2.72386e-05	2.72386e-05	2.72386e-05	2.72386e-05	2.72386e-05	2.72386e-05	2.72386e-05
12839	Col9a1	collagen, type IX, alpha 1	2.72386e-05	2.72386e-05	0.0102216	2.72386e-05	2.72386e-05	2.72386e-05	2.72386e-05	2.72386e-05	2.72386e-05	2.72386e-05
12841	Col9a3	collagen, type IX, alpha 3	2.72386e-05	2.72386e-05	2.72386e-05	2.72386e-05	2.72386e-05	2.72386e-05	2.72386e-05	2.72386e-05	2.72386e-05	2.72386e-05
12842	Col1a1	collagen, type I, alpha 1	2.58746	5.04233	0.167628	3.90471	8.58881	3.04996	1.64638	3.01178	4.06393	2.06217
12843	Col1a2	collagen, type I, alpha 2	2.42693	3.62604	0.21508	2.48132	3.80463	1.55843	1.22364	2.46614	4.83147	1.52128
12846	Comt	catechol-O-methyltransferase	1.96376	0.553896	2.03144	1.0212	1.45406	1.06034	1.28809	1.09915	1.1391	1.68173
12847	Copa	coatomer protein complex subunit alpha	9.51507	3.72863	7.42448	4.33796	5.05227	5.74061	5.29827	5.07891	4.96708	6.07311
12848	Cops2	COP9 signalosome subunit 2	7.06112	5.01857	5.74645	4.52309	5.97285	5.53651	2.37492	3.91561	3.01921	2.89112
12850	Coq7	demethyl-Q 7	2.79625	2.59268	3.1257	2.05829	1.3345	1.3835	1.00421	1.25795	1.77721	1.91645
12856	Cox17	cytochrome c oxidase assembly protein 17, copper chaperone	0.62671	0.346241	2.72386e-05	0.204749	2.72386e-05	2.72386e-05	0.221664	0.293572	2.72386e-05	2.72386e-05
12857	Cox4i1	cytochrome c oxidase subunit 4I1	189.568	111.629	181.876	242.099	217.764	211.175	154.067	229.705	188.15	235.027
12858	Cox5a	cytochrome c oxidase subunit 5A	116.896	83.1929	96.806	60.4412	144.315	58.7626	156.644	144.576	187.484	125.258
12861	Cox6a1	cytochrome c oxidase subunit 6A1	0.753612	1.14202	8.30576	8.3749	1.22572	0.800034	2.72386e-05	0.276049	1.92657	0.164309
12864	Cox6c	cytochrome c oxidase subunit 6C	52.7838	52.824	98.4322	65.3832	44.0184	52.9367	62.1984	55.6716	31.9092	43.668
12865	Cox7a1	cytochrome c oxidase subunit 7A1	2.72386e-05	1.69425	2.72386e-05	0.268697	0.531469	0.20554	0.335941	2.72386e-05	2.72386e-05	0.320876
12866	Cox7a2	cytochrome c oxidase subunit 7A2	31.741	40.5397	36.1839	36.9123	33.4703	35.4668	34.0998	36.497	29.7567	33.743
12870	Cp	ceruloplasmin	0.455394	0.467579	0.0520614	0.184469	0.0305329	0.252418	0.0635835	3.41231	0.199746	0.231332
12873	Cpa3	carboxypeptidase A3, mast cell	2.72386e-05	2.72386e-05	2.72386e-05	2.72386e-05	2.72386e-05	2.72386e-05	2.72386e-05	2.72386e-05	2.72386e-05	2.72386e-05
12874	Cpd	carboxypeptidase D	0.645144	0.471072	0.706162	1.33085	1.26087	1.09435	0.899132	0.62323	0.618784	1.37418
12876	Cpe	carboxypeptidase E	23.6555	24.1054	32.2412	40.3647	38.8896	39.2172	32.7447	37.8536	41.5047	26.799
12879	Cys1	cystin 1	2.72386e-05	2.72386e-05	2.72386e-05	2.72386e-05	2.72386e-05	2.72386e-05	2.72386e-05	2.72386e-05	2.72386e-05	2.72386e-05
12889	Cplx1	complexin 1	22.6671	70.5978	18.8531	58.0559	72.8133	67.9078	57.2994	64.8531	81.4344	41.5822
12890	Cplx2	complexin 2	43.9757	102.247	39.9864	102.525	134.541	99.5309	84.6403	104.655	180.365	66.9156
12891	Cpne6	copine VI	88.8911	52.1415	119.783	76.706	58.5329	60.4534	49.1542	48.892	65.2554	76.3349
12892	Cpox	coproporphyrinogen oxidase	3.32111	0.620088	0.717179	0.0840468	1.16146	0.936099	0.902341	2.72386e-05	1.14275	1.86649
12894	Cpt1a	carnitine palmitoyltransferase 1a, liver	2.40274	0.287197	1.21046	0.202334	0.412209	1.68596	0.630424	0.215194	1.22377	1.56561
12895	Cpt1b	carnitine palmitoyltransferase 1b, muscle	2.72386e-05	2.72386e-05	2.72386e-05	2.72386e-05	2.72386e-05	2.72386e-05	2.72386e-05	2.72386e-05	2.72386e-05	2.72386e-05
12896	Cpt2	carnitine palmitoyltransferase 2	2.41491	0.633923	0.959953	0.220562	0.772896	0.969753	0.654824	0.170398	0.0937267	0.586165
12902	Cr2	complement receptor 2	2.72386e-05	2.72386e-05	2.72386e-05	2.72386e-05	2.72386e-05	2.72386e-05	2.72386e-05	2.72386e-05	2.72386e-05	2.72386e-05
12903	Crabp1	cellular retinoic acid binding protein I	0.610229	2.72386e-05	0.0808788	0.190612	0.219047	0.302159	2.72386e-05	2.72386e-05	0.51286	2.72386e-05
12904	Crabp2	cellular retinoic acid binding protein II	2.72386e-05	0.135527	2.72386e-05	2.72386e-05	2.72386e-05	2.72386e-05	2.72386e-05	2.72386e-05	2.72386e-05	2.72386e-05
12908	Crat	carnitine acetyltransferase	3.9117	2.44816	2.20767	2.41213	1.67876	1.92258	2.17909	3.22604	0.662672	2.35482
12909	Crcp	calcitonin gene-related peptide-receptor component protein	2.72386e-05	2.72386e-05	2.72386e-05	2.72386e-05	2.72386e-05	2.72386e-05	2.72386e-05	2.72386e-05	2.72386e-05	2.72386e-05
12912	Creb1	cAMP responsive element binding protein 1	2.72386e-05	1.92181	0.436941	2.05323	1.53824	2.72386e-05	2.72386e-05	2.65524	2.13769	2.43283
12914	Crebbp	CREB binding protein	2.72386e-05	2.72386e-05	0.0933567	2.72386e-05	0.684915	3.80554	2.72386e-05	2.72386e-05	0.301683	2.72386e-05
12915	Atf6b	activating transcription factor 6 beta	2.72386e-05	2.89849	2.72386e-05	1.48844	1.4392	2.72386e-05	2.72386e-05	0.0380388	2.72386e-05	2.72386e-05
12916	Crem	cAMP responsive element modulator	0.25583	2.72386e-05	2.72386e-05	2.72386e-05	2.72386e-05	1.01878	0.917531	2.72386e-05	2.72386e-05	2.72386e-05
12918	Crh	corticotropin releasing hormone	2.72386e-05	2.72386e-05	2.72386e-05	2.72386e-05	2.72386e-05	2.72386e-05	2.72386e-05	2.72386e-05	2.72386e-05	2.72386e-05
12919	Crhbp	corticotropin releasing hormone binding protein	2.72386e-05	2.72386e-05	2.72386e-05	0.0728183	0.051715	0.0767619	0.0560266	0.0789588	0.0700803	0.0932728
12921	Crhr1	corticotropin releasing hormone receptor 1	2.72386e-05	2.72386e-05	2.72386e-05	2.72386e-05	2.72386e-05	2.72386e-05	2.72386e-05	2.72386e-05	2.72386e-05	2.72386e-05
12925	Crip1	cysteine-rich protein 1 (intestinal)	0.615567	0.23073	0.431857	1.19699	1.74086	0.671088	0.969825	1.4307	1.84118	0.934963
12927	Bcar1	breast cancer anti-estrogen resistance 1	0.0290353	1.57607	0.0986543	2.99152	0.248009	0.482085	0.283549	0.223145	0.148279	0.448435
12928	Crk	v-crk avian sarcoma virus CT10 oncogene homolog	11.2828	7.59723	9.05987	6.59651	6.08437	4.74516	7.21774	3.94142	4.73765	4.8255
12929	Crkl	v-crk avian sarcoma virus CT10 oncogene homolog-like	3.69189	6.46876	6.05339	6.48509	7.58814	7.98047	10.0368	5.65127	4.99028	6.21537
12933	Crmp1	collapsin response mediator protein 1	71.2452	51.411	138.982	106.584	50.6133	57.1661	54.5197	104.467	48.6037	69.3799
12934	Dpysl2	dihydropyrimidinase-like 2	913.992	1090.18	1049.95	928.424	846.936	962.891	931.026	892.927	780.316	955.843
12941	Pcdha5	protocadherin alpha 5	2.72386e-05	2.72386e-05	0.0064253	2.72386e-05	2.72386e-05	2.72386e-05	2.72386e-05	2.72386e-05	2.72386e-05	2.72386e-05
12942	Pcdha11	protocadherin alpha 11	2.72386e-05	2.72386e-05	2.72386e-05	2.72386e-05	2.72386e-05	2.72386e-05	2.72386e-05	2.72386e-05	2.72386e-05	2.72386e-05
12943	Pcdha10	protocadherin alpha 10	2.72386e-05	2.72386e-05	2.72386e-05	2.72386e-05	2.72386e-05	2.72386e-05	2.72386e-05	2.72386e-05	2.72386e-05	2.72386e-05
12944	Crp	C-reactive protein, pentraxin-related	2.72386e-05	2.72386e-05	2.72386e-05	2.72386e-05	2.72386e-05	2.72386e-05	2.72386e-05	2.72386e-05	2.72386e-05	2.72386e-05
12946	Cr1l	complement component (3b/4b) receptor 1-like	0.400075	1.22264	0.959219	0.919214	1.28623	0.455685	1.12637	1.88327	0.799859	1.76859
12950	Hapln1	hyaluronan and proteoglycan link protein 1	18.8196	6.27631	30.003	11.807	10.0272	5.99804	8.62504	8.11057	4.89624	17.4226
12952	Cry1	cryptochrome 1 (photolyase-like)	0.347928	2.72386e-05	0.637803	0.493392	2.72386e-05	2.72386e-05	2.72386e-05	2.72386e-05	2.72386e-05	2.72386e-05
12953	Cry2	cryptochrome 2 (photolyase-like)	0.513073	2.72386e-05	0.387624	2.72386e-05	2.72386e-05	0.0256106	0.281055	0.0191272	0.168679	0.0996887
12954	Cryaa	crystallin, alpha A	2.72386e-05	2.72386e-05	2.72386e-05	2.72386e-05	2.72386e-05	2.72386e-05	2.72386e-05	2.72386e-05	2.72386e-05	2.72386e-05
12955	Cryab	crystallin, alpha B	14.121	14.714	12.6379	43.1906	38.9652	42.6259	33.7848	49.7667	37.0441	26.3533
12960	Crybb1	crystallin, beta B1	2.72386e-05	2.72386e-05	0.246253	2.72386e-05	2.72386e-05	0.56116	0.544423	2.72386e-05	2.72386e-05	2.72386e-05
12964	Cryga	crystallin, gamma A	2.72386e-05	2.72386e-05	2.72386e-05	2.72386e-05	2.72386e-05	2.72386e-05	2.72386e-05	2.72386e-05	2.72386e-05	2.72386e-05
12966	Crygc	crystallin, gamma C	2.72386e-05	2.72386e-05	2.72386e-05	2.72386e-05	2.72386e-05	2.72386e-05	2.72386e-05	2.72386e-05	2.72386e-05	2.72386e-05
12971	Crym	crystallin, mu	98.0771	39.2099	91.5243	70.1106	61.81	54.8604	50.1622	58.0333	51.4021	93.334
12972	Cryz	crystallin, zeta	2.38141	5.27947	4.62098	3.22366	1.88729	4.63086	3.859	0.949734	2.24615	3.93139
12974	Cs	citrate synthase	282.128	147.279	280.562	151.229	115.971	155.012	168.533	174.377	137.744	242.956
12977	Csf1	colony stimulating factor 1 (macrophage)	2.72386e-05	2.72386e-05	2.72386e-05	2.72386e-05	2.72386e-05	2.72386e-05	2.72386e-05	0.118819	0.0914116	2.72386e-05
12978	Csf1r	colony stimulating factor 1 receptor	2.72386e-05	2.72386e-05	2.72386e-05	0.173269	2.72386e-05	2.72386e-05	2.72386e-05	2.72386e-05	2.72386e-05	2.72386e-05
12981	Csf2	colony stimulating factor 2 (granulocyte-macrophage)	2.72386e-05	2.72386e-05	2.72386e-05	2.72386e-05	2.72386e-05	2.72386e-05	2.72386e-05	2.72386e-05	2.72386e-05	2.72386e-05
12982	Csf2ra	colony stimulating factor 2 receptor, alpha, low-affinity (granulocyte-macrophage)	2.72386e-05	2.72386e-05	2.72386e-05	2.72386e-05	2.72386e-05	2.72386e-05	2.72386e-05	2.72386e-05	2.72386e-05	2.72386e-05
12983	Csf2rb	colony stimulating factor 2 receptor, beta, low-affinity (granulocyte-macrophage)	0.599319	2.72386e-05	2.72386e-05	2.72386e-05	2.72386e-05	2.72386e-05	2.72386e-05	2.72386e-05	2.72386e-05	2.72386e-05
12988	Csk	c-src tyrosine kinase	1.00041	0.37268	1.0593	0.555351	0.308068	0.0163625	0.218705	0.390762	0.0535128	0.781674
12992	Csn1s2b	casein alpha s2-like B	2.72386e-05	2.72386e-05	2.72386e-05	2.72386e-05	2.72386e-05	2.72386e-05	2.72386e-05	2.72386e-05	2.72386e-05	2.72386e-05
12993	Csn1s2a	casein alpha s2-like A	2.72386e-05	2.72386e-05	2.72386e-05	2.72386e-05	2.72386e-05	2.72386e-05	2.72386e-05	2.72386e-05	2.72386e-05	2.72386e-05
12995	Csnk2a1	casein kinase 2, alpha 1 polypeptide	9.24338	9.30844	24.7112	8.16808	5.29432	29.3377	9.28557	6.33001	7.16364	9.90387
13000	Csnk2a2	casein kinase 2, alpha prime polypeptide	4.30716	6.02456	3.14603	3.85267	1.12723	4.85482	3.00158	3.03491	1.12779	5.21339
13001	Csnk2b	casein kinase 2, beta polypeptide	7.12832	7.01282	17.0203	8.74376	7.35848	3.57377	5.37024	7.17669	7.39259	7.86322
13002	Dnajc5	DnaJ heat shock protein family (Hsp40) member C5	25.1933	72.1187	16.9059	65.9998	81.1769	78.2375	60.3145	91.5033	84.2062	40.4655
13003	Vcan	versican	18.2346	10.0183	6.70719	10.0053	11.0032	9.03905	9.47088	9.2272	11.7569	6.24284
13004	Ncan	neurocan	26.5946	21.3465	38.0541	31.7483	23.0961	22.4206	16.2963	23.8725	20.2268	23.3681
13006	Smc3	structural maintenance of chromosomes 3	1.88397	1.38497	1.76292	1.91268	10.3822	0.279193	0.700621	0.529485	0.422041	1.29264
13007	Csrp1	cysteine and glycine-rich protein 1	23.7086	31.5089	18.7396	25.5118	25.0388	26.5349	28.3499	26.8735	21.8172	26.2972
13008	Csrp2	cysteine and glycine-rich protein 2	0.0643167	0.285227	2.72386e-05	0.0113691	0.0776218	0.0589501	2.72386e-05	0.0100111	3.7761	2.72386e-05
13010	Cst3	cystatin C	10.6085	5.89742	9.66219	7.85581	8.24388	8.66061	7.33315	5.83451	5.84661	7.13866
13014	Cstb	cystatin B	5.36577	5.39257	4.49799	5.37669	4.04766	4.70222	4.37244	3.79794	3.60999	3.79522
13016	Ctbp1	C-terminal binding protein 1	16.4307	19.5359	33.2523	10.0019	13.0596	8.98004	10.5337	10.5292	8.58549	13.8927
13017	Ctbp2	C-terminal binding protein 2	2.72386e-05	2.72386e-05	0.354024	0.379477	1.2126	0.499498	1.1768	2.72386e-05	1.24331	0.591397
13018	Ctcf	CCCTC-binding factor	0.56273	0.275513	2.46058	2.72386e-05	0.386578	0.117948	0.768887	0.352847	0.437918	0.578175
13019	Ctf1	cardiotrophin 1	2.72386e-05	2.72386e-05	2.72386e-05	2.72386e-05	2.72386e-05	2.72386e-05	2.72386e-05	2.72386e-05	2.72386e-05	2.72386e-05
13024	Ctla2a	cytotoxic T lymphocyte-associated protein 2 alpha	2.72386e-05	2.72386e-05	2.72386e-05	2.72386e-05	2.72386e-05	2.72386e-05	2.72386e-05	2.72386e-05	2.72386e-05	2.72386e-05
13025	Ctla2b	cytotoxic T lymphocyte-associated protein 2 beta	2.72386e-05	2.72386e-05	2.72386e-05	2.72386e-05	2.72386e-05	2.72386e-05	2.72386e-05	2.72386e-05	2.72386e-05	2.72386e-05
13026	Pcyt1a	phosphate cytidylyltransferase 1, choline, alpha isoform	0.483613	5.53787	0.300569	1.07019	1.20622	0.981381	1.58958	0.260969	16.0479	0.261801
13030	Ctsb	cathepsin B	10.3753	12.9179	11.5586	11.5381	11.1415	11.59	11.7636	10.4947	10.1515	11.9907
13032	Ctsc	cathepsin C	2.72386e-05	2.72386e-05	2.72386e-05	2.72386e-05	2.72386e-05	2.72386e-05	2.72386e-05	2.72386e-05	2.72386e-05	2.72386e-05
13033	Ctsd	cathepsin D	16.657	17.4885	38.218	15.4358	15.7004	11.2512	13.6172	16.5129	7.70809	12.2328
13034	Ctse	cathepsin E	2.72386e-05	2.72386e-05	2.72386e-05	1.01412	2.72386e-05	2.72386e-05	2.72386e-05	2.72386e-05	2.72386e-05	2.72386e-05
13035	Ctsg	cathepsin G	0.119991	2.72386e-05	2.72386e-05	2.72386e-05	2.72386e-05	2.72386e-05	2.72386e-05	2.72386e-05	2.72386e-05	2.72386e-05
13039	Ctsl	cathepsin L	0.676032	0.534261	0.957437	0.449888	0.779739	0.933607	1.1331	0.927754	1.5845	0.708676
13040	Ctss	cathepsin S	2.72386e-05	2.72386e-05	2.72386e-05	2.72386e-05	2.72386e-05	2.72386e-05	2.72386e-05	2.72386e-05	0.009535	0.00799753
13041	Ctsw	cathepsin W	2.72386e-05	2.72386e-05	2.72386e-05	2.72386e-05	2.72386e-05	2.72386e-05	2.72386e-05	2.72386e-05	2.72386e-05	2.72386e-05
13043	Cttn	cortactin	59.5427	96.9401	41.0067	121.141	93.0924	121.806	96.0691	111.2	162.972	71.5746
13046	Celf1	CUGBP, Elav-like family member 1	0.408021	0.293097	0.262378	0.216887	0.117157	0.221748	0.131508	0.150545	0.168268	0.012882
13047	Cux1	cut-like homeobox 1	2.72386e-05	0.125418	2.72386e-05	2.72386e-05	0.115591	1.42848	0.10389	0.339505	0.0900531	0.178401
13048	Cux2	cut-like homeobox 2	2.72386e-05	2.72386e-05	2.72386e-05	2.72386e-05	0.799289	0.704457	2.72386e-05	2.72386e-05	2.72386e-05	2.72386e-05
13051	Cx3cr1	chemokine (C-X3-C motif) receptor 1	2.72386e-05	2.72386e-05	2.72386e-05	2.72386e-05	2.72386e-05	2.72386e-05	2.72386e-05	2.72386e-05	2.72386e-05	2.72386e-05
13052	Cxadr	coxsackie virus and adenovirus receptor	2.13597	1.93696	1.83616	2.29306	3.33849	2.14418	1.47842	2.18152	2.25069	2.2585
13063	Cycs	cytochrome c, somatic	140.648	89.0806	152.153	120.623	142.688	79.8234	159.701	147.999	139.739	114.638
13075	Cyp19a1	cytochrome P450, family 19, subfamily a, polypeptide 1	2.72386e-05	2.72386e-05	2.72386e-05	2.72386e-05	2.72386e-05	2.72386e-05	2.72386e-05	2.72386e-05	2.72386e-05	2.72386e-05
13076	Cyp1a1	cytochrome P450, family 1, subfamily a, polypeptide 1	2.72386e-05	2.72386e-05	2.72386e-05	2.72386e-05	2.72386e-05	2.72386e-05	2.72386e-05	2.72386e-05	2.72386e-05	2.72386e-05
13077	Cyp1a2	cytochrome P450, family 1, subfamily a, polypeptide 2	2.72386e-05	2.72386e-05	2.72386e-05	2.72386e-05	2.72386e-05	2.72386e-05	2.72386e-05	2.72386e-05	2.72386e-05	2.72386e-05
13078	Cyp1b1	cytochrome P450, family 1, subfamily b, polypeptide 1	2.72386e-05	2.72386e-05	2.72386e-05	2.72386e-05	2.72386e-05	0.0816099	2.72386e-05	2.72386e-05	2.72386e-05	2.72386e-05
13081	Cyp24a1	cytochrome P450, family 24, subfamily a, polypeptide 1	2.72386e-05	2.72386e-05	2.72386e-05	2.72386e-05	2.72386e-05	2.72386e-05	2.72386e-05	2.72386e-05	2.72386e-05	2.72386e-05
13082	Cyp26a1	cytochrome P450, family 26, subfamily a, polypeptide 1	2.72386e-05	2.72386e-05	2.72386e-05	2.72386e-05	2.72386e-05	2.72386e-05	2.72386e-05	2.72386e-05	2.72386e-05	2.72386e-05
13086	Cyp2a4	cytochrome P450, family 2, subfamily a, polypeptide 4	2.72386e-05	2.72386e-05	2.72386e-05	2.72386e-05	2.72386e-05	2.72386e-05	2.72386e-05	2.72386e-05	2.72386e-05	2.72386e-05
13087	Cyp2a5	cytochrome P450, family 2, subfamily a, polypeptide 5	2.72386e-05	2.72386e-05	2.72386e-05	2.72386e-05	2.72386e-05	2.72386e-05	2.72386e-05	2.72386e-05	2.72386e-05	0.0100777
13090	Cyp2b19	cytochrome P450, family 2, subfamily b, polypeptide 19	2.72386e-05	2.72386e-05	2.72386e-05	0.621242	2.72386e-05	2.72386e-05	2.72386e-05	2.72386e-05	2.72386e-05	2.72386e-05
13094	Cyp2b9	cytochrome P450, family 2, subfamily b, polypeptide 9	2.72386e-05	2.72386e-05	2.72386e-05	2.72386e-05	2.72386e-05	2.72386e-05	2.72386e-05	2.72386e-05	2.72386e-05	2.72386e-05
13096	Cyp2c37	cytochrome P450, family 2. subfamily c, polypeptide 37	2.72386e-05	2.72386e-05	2.72386e-05	2.72386e-05	2.72386e-05	2.72386e-05	2.72386e-05	2.72386e-05	2.72386e-05	2.72386e-05
13097	Cyp2c38	cytochrome P450, family 2, subfamily c, polypeptide 38	2.72386e-05	2.72386e-05	2.72386e-05	2.72386e-05	2.72386e-05	2.72386e-05	2.72386e-05	0.710746	0.354838	2.72386e-05
13098	Cyp2c39	cytochrome P450, family 2, subfamily c, polypeptide 39	2.72386e-05	2.72386e-05	2.72386e-05	2.72386e-05	2.72386e-05	2.72386e-05	2.72386e-05	2.72386e-05	2.72386e-05	2.72386e-05
13099	Cyp2c40	cytochrome P450, family 2, subfamily c, polypeptide 40	2.72386e-05	2.72386e-05	2.72386e-05	2.72386e-05	2.72386e-05	2.72386e-05	2.72386e-05	2.72386e-05	3.94285	2.72386e-05
13101	Cyp2d10	cytochrome P450, family 2, subfamily d, polypeptide 10	2.72386e-05	2.72386e-05	2.72386e-05	2.72386e-05	2.72386e-05	2.72386e-05	2.72386e-05	2.72386e-05	2.72386e-05	2.72386e-05
13105	Cyp2d9	cytochrome P450, family 2, subfamily d, polypeptide 9	2.72386e-05	2.72386e-05	2.72386e-05	2.72386e-05	2.72386e-05	2.72386e-05	2.72386e-05	2.72386e-05	2.72386e-05	2.72386e-05
13108	Cyp2g1	cytochrome P450, family 2, subfamily g, polypeptide 1	2.72386e-05	2.72386e-05	2.72386e-05	2.72386e-05	2.72386e-05	2.72386e-05	2.72386e-05	2.72386e-05	2.72386e-05	2.72386e-05
13109	Cyp2j5	cytochrome P450, family 2, subfamily j, polypeptide 5	2.72386e-05	2.72386e-05	2.72386e-05	2.72386e-05	2.72386e-05	2.72386e-05	2.72386e-05	2.72386e-05	2.72386e-05	2.72386e-05
13110	Cyp2j6	cytochrome P450, family 2, subfamily j, polypeptide 6	2.72386e-05	2.72386e-05	2.72386e-05	2.72386e-05	2.72386e-05	0.12748	2.72386e-05	2.72386e-05	2.72386e-05	2.72386e-05
13112	Cyp3a11	cytochrome P450, family 3, subfamily a, polypeptide 11	2.72386e-05	2.72386e-05	2.72386e-05	2.72386e-05	2.72386e-05	2.72386e-05	2.72386e-05	2.72386e-05	2.72386e-05	2.72386e-05
13113	Cyp3a13	cytochrome P450, family 3, subfamily a, polypeptide 13	2.72386e-05	2.72386e-05	2.72386e-05	2.72386e-05	2.72386e-05	2.72386e-05	2.72386e-05	2.72386e-05	2.72386e-05	0.0217862
13114	Cyp3a16	cytochrome P450, family 3, subfamily a, polypeptide 16	2.72386e-05	2.72386e-05	2.72386e-05	2.72386e-05	2.72386e-05	2.72386e-05	2.72386e-05	2.72386e-05	2.72386e-05	2.72386e-05
13115	Cyp27b1	cytochrome P450, family 27, subfamily b, polypeptide 1	2.72386e-05	2.72386e-05	2.72386e-05	2.72386e-05	2.72386e-05	2.72386e-05	2.72386e-05	2.72386e-05	2.72386e-05	2.72386e-05
13116	Cyp46a1	cytochrome P450, family 46, subfamily a, polypeptide 1	2.62889	3.22953	3.72164	9.81931	4.70357	5.4969	9.35523	1.75504	3.71552	5.13331
13120	Cyp4b1	cytochrome P450, family 4, subfamily b, polypeptide 1	2.72386e-05	2.72386e-05	2.72386e-05	2.72386e-05	2.72386e-05	2.72386e-05	2.72386e-05	2.72386e-05	2.72386e-05	2.72386e-05
13121	Cyp51	cytochrome P450, family 51	0.470628	0.83916	0.511613	0.409369	0.449147	0.135958	0.0357119	0.0415692	2.72386e-05	0.35931
13122	Cyp7a1	cytochrome P450, family 7, subfamily a, polypeptide 1	2.72386e-05	0.220612	2.72386e-05	2.72386e-05	2.72386e-05	2.72386e-05	2.72386e-05	2.72386e-05	2.72386e-05	2.72386e-05
13123	Cyp7b1	cytochrome P450, family 7, subfamily b, polypeptide 1	0.0926012	0.214269	0.0878904	0.476872	0.115291	2.72386e-05	2.72386e-05	2.72386e-05	0.0958945	2.72386e-05
13124	Cyp8b1	cytochrome P450, family 8, subfamily b, polypeptide 1	2.72386e-05	0.017736	2.72386e-05	0.382258	2.72386e-05	2.72386e-05	2.72386e-05	2.72386e-05	2.72386e-05	2.72386e-05
13131	Dab1	disabled 1	2.72386e-05	0.267163	0.324493	2.72386e-05	0.34257	0.180632	0.101452	2.72386e-05	1.90878	0.127628
13132	Dab2	disabled 2, mitogen-responsive phosphoprotein	0.0192884	0.0625317	2.72386e-05	2.72386e-05	0.0768542	0.0689265	2.72386e-05	0.0635702	0.0594534	2.72386e-05
13134	Dach1	dachshund family transcription factor 1	2.72386e-05	2.72386e-05	2.72386e-05	2.72386e-05	2.72386e-05	2.72386e-05	2.72386e-05	2.72386e-05	2.72386e-05	2.72386e-05
13135	Dad1	defender against cell death 1	1.2285	6.33657	0.601956	1.43229	0.771017	1.42593	1.35502	1.23034	0.67432	1.2858
13136	Cd55	CD55 molecule, decay accelerating factor for complement	2.72386e-05	2.72386e-05	2.72386e-05	2.72386e-05	2.72386e-05	2.72386e-05	2.72386e-05	0.0284459	2.72386e-05	2.72386e-05
13138	Dag1	dystroglycan 1	1.42338	7.52212	1.6938	4.26889	4.42026	7.97971	3.2274	4.53401	5.74711	2.69605
13139	Dgka	diacylglycerol kinase, alpha	2.72386e-05	2.72386e-05	2.72386e-05	2.72386e-05	2.72386e-05	2.72386e-05	2.72386e-05	2.72386e-05	2.72386e-05	2.72386e-05
13142	Dao	D-amino acid oxidase	2.72386e-05	2.72386e-05	2.72386e-05	2.72386e-05	2.72386e-05	2.72386e-05	2.72386e-05	2.72386e-05	2.72386e-05	2.72386e-05
13143	Dapk2	death-associated protein kinase 2	2.72386e-05	2.72386e-05	2.72386e-05	2.72386e-05	2.72386e-05	2.72386e-05	0.3375	0.00737345	0.0699288	2.72386e-05
13144	Dapk3	death-associated protein kinase 3	0.407944	0.266929	1.98783	0.975923	5.36696	0.782091	0.858473	0.328794	0.200358	0.60549
13163	Daxx	Fas death domain-associated protein	2.72386e-05	2.72386e-05	2.72386e-05	2.72386e-05	4.09209	0.983197	2.72386e-05	0.980961	0.207781	0.938063
13166	Dbh	dopamine beta hydroxylase	0.0966134	2.72386e-05	0.038269	2.72386e-05	2.72386e-05	0.0725392	0.0422238	2.72386e-05	2.72386e-05	0.0989579
13167	Dbi	diazepam binding inhibitor	64.6518	213.306	95.2476	173.6	264.26	231.793	204.733	278.379	280.957	119.349
13168	Dbil5	diazepam binding inhibitor-like 5	2.72386e-05	2.72386e-05	2.72386e-05	2.72386e-05	2.72386e-05	2.72386e-05	2.72386e-05	2.72386e-05	2.72386e-05	2.72386e-05
13169	Dbnl	drebrin-like	17.2235	36.4187	20.7597	41.331	48.2806	48.1666	27.1923	54.0585	58.011	31.2234
13171	Dbt	dihydrolipoamide branched chain transacylase E2	3.56352	3.62303	3.44671	2.87172	2.00315	1.17445	0.687977	2.03438	1.04158	2.58879
13172	Dbx1	developing brain homeobox 1	2.72386e-05	2.72386e-05	2.72386e-05	2.72386e-05	2.72386e-05	2.72386e-05	2.72386e-05	2.72386e-05	2.72386e-05	2.72386e-05
13175	Dclk1	doublecortin-like kinase 1	21.5086	20.9432	18.2324	22.5523	18.1844	22.7857	20.2239	24.6556	22.1982	28.9179
13176	Dcc	deleted in colorectal carcinoma	0.129408	0.420455	2.77062	0.375479	1.38242	1.33684	0.603513	0.433265	2.72386e-05	1.01427
13177	Eci1	enoyl-Coenzyme A delta isomerase 1	7.24705	5.20553	9.9859	7.85341	1.78436	3.76141	6.85674	6.24545	4.44085	8.32996
13178	Dck	deoxycytidine kinase	2.72386e-05	2.72386e-05	2.72386e-05	2.72386e-05	2.72386e-05	2.72386e-05	2.72386e-05	2.72386e-05	2.72386e-05	2.72386e-05
13179	Dcn	decorin	2.72386e-05	2.06022	2.72386e-05	2.72386e-05	0.22746	0.161647	2.72386e-05	0.105875	2.72386e-05	2.72386e-05
13180	Pcbd1	pterin 4 alpha carbinolamine dehydratase/dimerization cofactor of hepatocyte nuclear factor 1 alpha (TCF1) 1	0.446172	1.43417	0.903583	0.638192	2.72386e-05	0.670358	0.699718	1.93543	1.07157	0.820405
13184	Dcpp1	demilune cell and parotid protein 1	2.72386e-05	0.839174	2.72386e-05	2.72386e-05	2.72386e-05	2.72386e-05	2.72386e-05	2.13432	2.234	2.72386e-05
13185	Vps26c	VPS26 endosomal protein sorting factor C	0.19328	0.124975	1.48377	0.11356	0.0772428	2.72386e-05	2.72386e-05	2.72386e-05	2.72386e-05	2.72386e-05
13190	Dct	dopachrome tautomerase	2.72386e-05	2.72386e-05	2.72386e-05	2.72386e-05	2.72386e-05	2.72386e-05	2.72386e-05	2.72386e-05	2.72386e-05	2.72386e-05
13191	Dctn1	dynactin 1	39.2521	31.4883	31.904	27.8152	27.6626	28.1868	24.9019	28.696	25.0302	31.9165
13193	Dcx	doublecortin	2.72386e-05	2.72386e-05	2.72386e-05	2.72386e-05	0.205593	0.267601	2.72386e-05	2.72386e-05	2.72386e-05	0.241729
13194	Ddb1	damage specific DNA binding protein 1	9.13722	4.33589	10.8427	8.29499	6.70052	30.5027	7.7008	23.7436	6.24688	8.91342
13195	Ddc	dopa decarboxylase	0.334725	0.29782	0.342329	0.390064	2.72386e-05	0.362333	0.200252	0.34968	0.937044	0.401408
13196	Asap1	ArfGAP with SH3 domain, ankyrin repeat and PH domain1	3.72545	3.14348	3.26827	4.55436	3.70245	3.68344	5.25246	3.35051	3.01434	5.01224
13199	Ddn	dendrin	0.496948	2.44718	0.537775	5.16776	2.72386e-05	0.503291	0.123143	0.272309	3.95199	2.72386e-05
13200	Ddost	dolichyl-di-phosphooligosaccharide-protein glycotransferase	8.18334	2.7599	6.17495	3.89094	2.96072	3.27994	4.62845	2.45173	3.72709	7.21644
13202	Ddt	D-dopachrome tautomerase	5.41657	6.22026	4.75559	4.00484	5.26323	5.1707	12.2827	8.46766	5.18205	5.59265
13204	Dhx15	DEAH (Asp-Glu-Ala-His) box polypeptide 15	6.42712	2.49285	7.25368	7.043	4.17423	3.90574	3.44892	3.66113	1.98635	5.20463
13205	Ddx3x	DEAD box helicase 3, X-linked	10.1696	3.48668	27.6263	6.73849	5.68131	5.53138	9.4896	6.31767	3.99172	9.33434
13206	Ddx4	DEAD box helicase 4	2.72386e-05	2.72386e-05	2.72386e-05	2.72386e-05	2.72386e-05	2.72386e-05	2.72386e-05	2.72386e-05	2.72386e-05	2.72386e-05
13207	Ddx5	DEAD box helicase 5	23.6433	28.294	47.4117	30.8959	40.3149	36.6236	39.918	30.614	15.9781	26.7099
13209	Ddx6	DEAD (Asp-Glu-Ala-Asp) box polypeptide 6	6.65086	4.59041	4.01041	4.92855	3.33556	5.67286	4.15831	3.51804	7.80722	6.74706
13211	Dhx9	DEAH (Asp-Glu-Ala-His) box polypeptide 9	8.72658	8.27932	13.2859	8.37745	7.24984	9.00174	9.63888	11.047	6.48637	14.3226
13239	Defa5	defensin, alpha, 5	2.72386e-05	2.72386e-05	2.72386e-05	2.72386e-05	2.72386e-05	2.72386e-05	2.72386e-05	2.72386e-05	2.72386e-05	2.72386e-05
13244	Degs1	delta 4-desaturase, sphingolipid 1	0.176858	2.72386e-05	0.160686	0.186589	2.72386e-05	2.72386e-05	2.72386e-05	2.72386e-05	2.72386e-05	0.0720575
13340	Slc29a2	solute carrier family 29 (nucleoside transporters), member 2	2.72386e-05	0.373172	2.72386e-05	2.72386e-05	2.72386e-05	2.72386e-05	2.72386e-05	0.303457	0.243391	0.302722
13346	Des	desmin	0.166448	1.30244	0.405112	3.19084	4.22003	5.31418	1.59847	2.34968	1.68626	1.20836
13347	Dffa	DNA fragmentation factor, alpha subunit	0.331388	0.647441	0.404429	0.196524	0.0195923	0.436245	0.667502	10.7299	2.29823	0.397881
13349	Ackr1	atypical chemokine receptor 1 (Duffy blood group)	2.72386e-05	2.72386e-05	0.155783	0.155182	2.72386e-05	2.72386e-05	3.12017	2.72386e-05	2.72386e-05	2.72386e-05
13350	Dgat1	diacylglycerol O-acyltransferase 1	3.67465	2.72386e-05	2.72386e-05	0.0726693	0.19804	2.72386e-05	2.72386e-05	2.72386e-05	2.72386e-05	0.219426
13353	Dgcr6	DiGeorge syndrome critical region gene 6	2.72386e-05	2.72386e-05	2.72386e-05	2.72386e-05	2.72386e-05	2.72386e-05	2.72386e-05	2.72386e-05	2.72386e-05	2.72386e-05
13356	Dgcr2	DiGeorge syndrome critical region gene 2	0.0702373	2.72386e-05	2.72386e-05	0.0652623	2.72386e-05	2.72386e-05	0.117944	2.72386e-05	2.72386e-05	2.72386e-05
13358	Slc25a1	solute carrier family 25 (mitochondrial carrier, citrate transporter), member 1	3.82407	2.72386e-05	2.37536	0.387165	1.56674	0.850288	0.709257	2.72386e-05	1.12914	2.87081
13360	Dhcr7	7-dehydrocholesterol reductase	0.592758	2.72386e-05	0.695075	0.110805	0.454904	0.374848	0.37303	2.72386e-05	0.326235	0.474962
13361	Dhfr	dihydrofolate reductase	0.189539	0.348781	0.364377	0.115009	2.72386e-05	2.72386e-05	0.78848	2.72386e-05	2.72386e-05	0.702656
13363	Dhh	desert hedgehog	2.72386e-05	0.121569	2.72386e-05	2.72386e-05	2.72386e-05	2.72386e-05	2.72386e-05	2.72386e-05	2.72386e-05	2.72386e-05
13367	Diaph1	diaphanous related formin 1	3.52348	13.7296	1.7263	1.86705	8.07729	7.35723	7.68147	5.92732	2.56888	9.44615
13368	Dffb	DNA fragmentation factor, beta subunit	2.72386e-05	0.0119158	2.72386e-05	0.00533653	2.72386e-05	2.72386e-05	2.72386e-05	2.72386e-05	2.72386e-05	2.72386e-05
13370	Dio1	deiodinase, iodothyronine, type I	0.282297	2.72386e-05	2.72386e-05	2.72386e-05	2.72386e-05	2.72386e-05	2.72386e-05	2.72386e-05	2.72386e-05	2.72386e-05
13382	Dld	dihydrolipoamide dehydrogenase	36.9076	22.0867	42.8472	39.4239	29.6201	29.3705	32.8658	30.3565	27.4059	54.9901
13383	Dlg1	discs large MAGUK scaffold protein 1	7.38805	29.3675	7.91734	9.54754	6.4784	4.82586	11.6117	7.39276	5.5175	9.67848
13384	Mpp3	membrane protein, palmitoylated 3 (MAGUK p55 subfamily member 3)	4.66902	3.98291	5.37711	4.54002	4.3173	4.6272	5.5847	4.48874	4.64401	5.49475
13385	Dlg4	discs large MAGUK scaffold protein 4	50.8968	64.1366	56.2909	48.109	47.0758	55.7074	50.9104	47.5844	43.1899	58.3424
13386	Dlk1	delta like non-canonical Notch ligand 1	2.72386e-05	2.72386e-05	2.72386e-05	2.72386e-05	2.72386e-05	2.72386e-05	2.72386e-05	0.0162283	2.72386e-05	2.72386e-05
13389	Dll3	delta like canonical Notch ligand 3	2.72386e-05	2.72386e-05	2.72386e-05	2.72386e-05	2.72386e-05	2.72386e-05	2.72386e-05	2.72386e-05	2.72386e-05	2.72386e-05
13390	Dlx1	distal-less homeobox 1	2.72386e-05	2.72386e-05	2.72386e-05	2.72386e-05	2.72386e-05	2.72386e-05	2.72386e-05	2.72386e-05	2.72386e-05	2.72386e-05
13392	Dlx2	distal-less homeobox 2	2.72386e-05	2.72386e-05	2.72386e-05	2.72386e-05	2.72386e-05	2.72386e-05	2.72386e-05	2.72386e-05	2.72386e-05	2.72386e-05
13393	Dlx3	distal-less homeobox 3	2.72386e-05	2.72386e-05	2.72386e-05	2.72386e-05	2.72386e-05	2.72386e-05	2.72386e-05	2.72386e-05	2.72386e-05	2.72386e-05
13394	Dlx4	distal-less homeobox 4	2.72386e-05	2.72386e-05	2.72386e-05	2.72386e-05	2.72386e-05	2.72386e-05	2.72386e-05	2.72386e-05	2.72386e-05	2.72386e-05
13396	Dlx6	distal-less homeobox 6	2.72386e-05	2.72386e-05	2.72386e-05	2.72386e-05	2.72386e-05	2.72386e-05	2.72386e-05	2.72386e-05	2.72386e-05	2.72386e-05
13400	Dmpk	dystrophia myotonica-protein kinase	0.80192	2.72386e-05	2.72386e-05	2.72386e-05	2.72386e-05	2.72386e-05	2.72386e-05	2.72386e-05	2.72386e-05	2.72386e-05
13401	Dmwd	dystrophia myotonica-containing WD repeat motif	1.5106	2.58741	4.98545	3.59457	1.37319	0.363743	0.677168	0.556796	0.915969	0.689569
13405	Dmd	dystrophin, muscular dystrophy	2.12447	2.57355	1.5899	2.82589	1.03517	4.72901	3.15932	2.70627	1.94501	6.8899
13409	Tmc1	transmembrane channel-like gene family 1	2.72386e-05	2.72386e-05	2.72386e-05	2.72386e-05	2.72386e-05	2.72386e-05	2.72386e-05	2.72386e-05	2.72386e-05	2.72386e-05
13411	Dnah11	dynein, axonemal, heavy chain 11	0.18382	2.72386e-05	2.72386e-05	2.72386e-05	0.626669	1.12724	0.229889	2.72386e-05	2.72386e-05	0.486775
13417	Dnah8	dynein, axonemal, heavy chain 8	0.146232	0.0977279	0.0112563	0.507559	0.452903	2.72386e-05	2.72386e-05	2.72386e-05	2.72386e-05	2.72386e-05
13418	Dnajc1	DnaJ heat shock protein family (Hsp40) member C1	2.72386e-05	2.72386e-05	2.72386e-05	2.72386e-05	2.72386e-05	2.72386e-05	2.72386e-05	2.72386e-05	0.0688738	2.72386e-05
13419	Dnase1	deoxyribonuclease I	2.72386e-05	1.71955	2.72386e-05	2.72386e-05	2.72386e-05	2.72386e-05	2.72386e-05	2.72386e-05	2.72386e-05	2.72386e-05
13421	Dnase1l3	deoxyribonuclease 1-like 3	2.72386e-05	0.499321	2.72386e-05	0.370927	2.72386e-05	2.72386e-05	2.72386e-05	0.354243	2.72386e-05	2.72386e-05
13423	Dnase2a	deoxyribonuclease II alpha	2.72386e-05	2.72386e-05	2.72386e-05	0.0250094	2.72386e-05	2.72386e-05	2.72386e-05	2.72386e-05	2.72386e-05	2.72386e-05
13424	Dync1h1	dynein cytoplasmic 1 heavy chain 1	272.772	225.283	270.583	217.136	190.924	235.192	210.054	190.03	174.59	279.106
13426	Dync1i1	dynein cytoplasmic 1 intermediate chain 1	4.34884	3.41992	3.03476	2.58396	2.74368	2.10955	2.27565	2.48578	2.33066	2.69445
13427	Dync1i2	dynein cytoplasmic 1 intermediate chain 2	4.2562	4.56533	2.52052	2.8317	4.73419	4.2713	4.31454	4.76156	2.45138	1.4095
13429	Dnm1	dynamin 1	468.981	336.039	580.501	357.867	311.184	264.386	344.996	332.338	284.522	468.257
13430	Dnm2	dynamin 2	1.62643	1.98974	1.82688	0.37731	0.920353	1.21218	0.754383	0.687061	1.16435	1.45037
13433	Dnmt1	DNA methyltransferase (cytosine-5) 1	2.72386e-05	2.72386e-05	2.72386e-05	2.72386e-05	2.72386e-05	2.72386e-05	2.72386e-05	2.72386e-05	0.783422	2.72386e-05
13434	Trdmt1	tRNA aspartic acid methyltransferase 1	2.72386e-05	0.134392	2.72386e-05	2.72386e-05	2.72386e-05	2.72386e-05	2.72386e-05	2.72386e-05	2.72386e-05	2.72386e-05
13435	Dnmt3a	DNA methyltransferase 3A	2.72386e-05	2.72386e-05	2.72386e-05	2.72386e-05	2.72386e-05	2.72386e-05	2.72386e-05	2.72386e-05	2.72386e-05	2.72386e-05
13436	Dnmt3b	DNA methyltransferase 3B	2.72386e-05	2.72386e-05	2.72386e-05	2.72386e-05	2.72386e-05	2.72386e-05	2.72386e-05	2.72386e-05	2.72386e-05	2.72386e-05
13437	Dnpep	aspartyl aminopeptidase	4.19125	0.944652	6.49905	2.39091	0.667737	1.8663	5.20814	0.760681	1.58898	4.58009
13445	Cdk2ap1	CDK2 (cyclin-dependent kinase 2)-associated protein 1	2.72386e-05	2.72386e-05	2.72386e-05	2.72386e-05	2.72386e-05	2.72386e-05	2.72386e-05	2.72386e-05	2.72386e-05	2.72386e-05
13446	Doc2a	double C2, alpha	2.72386e-05	0.082677	0.117494	0.0818215	0.0839013	2.72386e-05	2.72386e-05	0.0543864	0.0724538	0.0930725
13447	Doc2b	double C2, beta	0.170372	2.72386e-05	0.160895	2.72386e-05	2.72386e-05	2.72386e-05	2.72386e-05	2.72386e-05	2.72386e-05	0.0765074
13476	Reep5	receptor accessory protein 5	25.7883	18.6621	12.7048	12.9083	15.8707	17.8072	14.6687	14.2794	10.8723	20.7704
13478	Dpagt1	dolichyl-phosphate N-acetylglucosaminephosphotransferase 1	2.72386e-05	2.72386e-05	2.72386e-05	2.72386e-05	2.72386e-05	2.72386e-05	2.72386e-05	2.72386e-05	2.72386e-05	2.72386e-05
13479	Dpep1	dipeptidase 1	2.72386e-05	2.72386e-05	0.0240962	2.72386e-05	2.72386e-05	2.72386e-05	2.72386e-05	2.72386e-05	2.72386e-05	2.72386e-05
13480	Dpm1	dolichol-phosphate (beta-D) mannosyltransferase 1	0.991943	0.677629	2.05945	0.282481	0.808649	1.60223	1.65947	1.50276	0.486473	0.329652
13482	Dpp4	dipeptidylpeptidase 4	2.72386e-05	2.72386e-05	2.72386e-05	2.72386e-05	2.72386e-05	0.264795	2.72386e-05	0.00829872	2.72386e-05	2.72386e-05
13483	Dpp6	dipeptidylpeptidase 6	32.9105	17.8546	24.1307	17.4894	26.5466	20.9591	9.8056	7.82763	7.98194	30.9627
13486	Dr1	down-regulator of transcription 1	5.61103	2.72386e-05	0.202986	1.27054	0.0077621	2.72146	2.99245	3.30755	1.22194	0.745739
13490	Drd3	dopamine receptor D3	2.72386e-05	2.72386e-05	2.72386e-05	2.72386e-05	2.72386e-05	2.72386e-05	2.72386e-05	2.72386e-05	2.72386e-05	2.72386e-05
13494	Drg1	developmentally regulated GTP binding protein 1	0.448149	1.50174	2.04897	0.783328	0.233655	0.691348	0.40683	0.41314	0.583057	0.821443
13495	Drg2	developmentally regulated GTP binding protein 2	4.68816	1.69161	6.10048	2.62824	1.41097	2.42576	11.9718	1.52098	1.47063	1.50838
13496	Arid3a	AT rich interactive domain 3A (BRIGHT-like)	2.72386e-05	2.72386e-05	2.72386e-05	2.72386e-05	2.72386e-05	2.72386e-05	2.72386e-05	2.72386e-05	2.72386e-05	2.72386e-05
13497	Drp2	dystrophin related protein 2	2.72386e-05	2.72386e-05	0.00491891	2.72386e-05	2.72386e-05	2.72386e-05	2.72386e-05	2.72386e-05	0.00612275	0.267381
13498	Atn1	atrophin 1	2.72386e-05	0.650565	2.72386e-05	0.265893	0.0989059	2.72386e-05	0.0614913	0.112966	0.0637344	2.72386e-05
13505	Dsc1	desmocollin 1	0.0775764	0.780207	2.72386e-05	2.72386e-05	0.491659	2.72386e-05	0.310491	0.464538	0.056759	2.72386e-05
13507	Dsc3	desmocollin 3	2.72386e-05	2.72386e-05	2.72386e-05	2.72386e-05	2.72386e-05	2.72386e-05	2.72386e-05	2.72386e-05	2.72386e-05	2.72386e-05
13508	Dscam	DS cell adhesion molecule	2.72386e-05	2.72386e-05	2.72386e-05	2.72386e-05	0.0117135	0.318379	2.72386e-05	2.72386e-05	2.72386e-05	2.72386e-05
13510	Dsg1a	desmoglein 1 alpha	2.72386e-05	2.72386e-05	0.405053	2.72386e-05	2.72386e-05	2.72386e-05	2.72386e-05	2.72386e-05	2.72386e-05	2.72386e-05
13511	Dsg2	desmoglein 2	1.14327	2.72386e-05	2.72386e-05	2.72386e-05	2.72386e-05	2.72386e-05	2.72386e-05	2.72386e-05	2.72386e-05	2.72386e-05
13512	Dsg3	desmoglein 3	2.72386e-05	2.72386e-05	2.72386e-05	2.72386e-05	2.72386e-05	2.72386e-05	2.72386e-05	2.72386e-05	2.72386e-05	2.72386e-05
13518	Dst	dystonin	11.2093	15.5516	11.8285	5.24221	8.80567	2.79794	5.84457	8.1939	4.08293	8.16027
13522	Adam28	a disintegrin and metallopeptidase domain 28	2.72386e-05	2.72386e-05	2.72386e-05	2.72386e-05	2.72386e-05	2.72386e-05	2.72386e-05	2.72386e-05	2.72386e-05	2.72386e-05
13524	Adam18	a disintegrin and metallopeptidase domain 18	2.72386e-05	2.72386e-05	0.0481313	2.72386e-05	2.72386e-05	2.72386e-05	2.72386e-05	2.72386e-05	2.72386e-05	2.72386e-05
13526	Adam24	a disintegrin and metallopeptidase domain 24 (testase 1)	0.215949	2.72386e-05	2.72386e-05	2.72386e-05	2.72386e-05	2.72386e-05	2.72386e-05	2.72386e-05	2.72386e-05	2.72386e-05
13527	Dtna	dystrobrevin alpha	2.89051	2.67289	1.72571	2.99419	1.73485	3.40931	2.08397	3.00383	2.2312	2.92536
13528	Dtnb	dystrobrevin, beta	0.0594854	0.156505	0.41091	1.26232	0.325744	0.503015	0.442527	0.276842	0.0299842	0.0364776
13529	Prl8a2	prolactin family 8, subfamily a, member 2	2.72386e-05	2.72386e-05	2.72386e-05	2.72386e-05	2.72386e-05	2.72386e-05	2.72386e-05	2.72386e-05	2.72386e-05	0.00746512
13532	Usp17lc	ubiquitin specific peptidase 17-like C	2.72386e-05	2.72386e-05	2.72386e-05	2.72386e-05	2.72386e-05	2.72386e-05	2.72386e-05	2.72386e-05	2.72386e-05	2.72386e-05
13542	Dvl1	dishevelled segment polarity protein 1	0.202744	0.192379	0.137674	2.72386e-05	17.6514	1.86942	28.9543	21.5377	21.2637	32.582
13543	Dvl2	dishevelled segment polarity protein 2	0.122665	2.72386e-05	2.72386e-05	2.72386e-05	2.72386e-05	2.72386e-05	2.72386e-05	2.72386e-05	2.72386e-05	2.72386e-05
13544	Dvl3	dishevelled segment polarity protein 3	2.72386e-05	2.72386e-05	2.72386e-05	0.0175914	2.72386e-05	2.72386e-05	2.72386e-05	2.72386e-05	2.72386e-05	2.72386e-05
13548	Dyrk1a	dual-specificity tyrosine-(Y)-phosphorylation regulated kinase 1a	1.32945	0.440867	2.02778	0.547681	1.39056	0.454368	0.68341	0.184962	0.341783	0.623425
13549	Dyrk1b	dual-specificity tyrosine-(Y)-phosphorylation regulated kinase 1b	2.72386e-05	2.72386e-05	0.0617314	2.72386e-05	2.72386e-05	2.72386e-05	2.72386e-05	2.72386e-05	2.72386e-05	2.72386e-05
13555	E2f1	E2F transcription factor 1	2.72386e-05	2.72386e-05	2.72386e-05	2.72386e-05	2.72386e-05	2.72386e-05	2.72386e-05	2.72386e-05	2.72386e-05	2.72386e-05
13557	E2f3	E2F transcription factor 3	2.72386e-05	2.72386e-05	2.72386e-05	2.72386e-05	2.72386e-05	2.72386e-05	2.72386e-05	2.72386e-05	0.0118469	2.72386e-05
13559	E2f5	E2F transcription factor 5	2.72386e-05	2.72386e-05	2.72386e-05	2.72386e-05	2.72386e-05	2.72386e-05	2.72386e-05	2.72386e-05	2.72386e-05	2.72386e-05
13560	E4f1	E4F transcription factor 1	2.72386e-05	0.0861577	2.72386e-05	2.72386e-05	2.72386e-05	2.72386e-05	2.72386e-05	2.72386e-05	0.00884256	2.72386e-05
13589	Mapre1	microtubule-associated protein, RP/EB family, member 1	39.3005	10.2997	7.15207	7.0017	6.89734	7.66558	5.91866	6.3731	5.84305	6.47632
13592	Ebf2	early B cell factor 2	2.72386e-05	2.72386e-05	2.72386e-05	2.72386e-05	2.72386e-05	2.72386e-05	2.72386e-05	2.72386e-05	0.615446	0.48057
13593	Ebf3	early B cell factor 3	2.72386e-05	2.72386e-05	2.72386e-05	2.72386e-05	2.72386e-05	2.72386e-05	2.72386e-05	2.72386e-05	2.72386e-05	2.72386e-05
13595	Ebp	phenylalkylamine Ca2+ antagonist (emopamil) binding protein	0.218398	2.72386e-05	0.448489	0.267826	0.251852	2.72386e-05	2.72386e-05	2.72386e-05	0.11448	0.158895
13599	Ecel1	endothelin converting enzyme-like 1	2.72386e-05	2.72386e-05	2.72386e-05	2.72386e-05	2.72386e-05	2.72386e-05	2.72386e-05	2.72386e-05	2.72386e-05	2.72386e-05
13601	Ecm1	extracellular matrix protein 1	2.72386e-05	2.72386e-05	2.72386e-05	0.0102196	0.0224372	0.0267267	0.0157561	0.0127682	2.72386e-05	2.72386e-05
13602	Sparcl1	SPARC-like 1	7.98696	20.4253	4.7606	14.4682	23.6531	21.4597	23.0265	28.5407	33.7019	10.6805
13603	Opn3	opsin 3	2.72386e-05	2.72386e-05	2.72386e-05	2.72386e-05	2.72386e-05	2.72386e-05	2.72386e-05	2.72386e-05	2.72386e-05	2.72386e-05
13605	Ect2	ect2 oncogene	2.72386e-05	2.72386e-05	2.72386e-05	2.72386e-05	2.72386e-05	2.72386e-05	2.72386e-05	2.72386e-05	2.72386e-05	2.72386e-05
13608	Edar	ectodysplasin-A receptor	0.508319	2.72386e-05	2.72386e-05	2.72386e-05	2.72386e-05	2.72386e-05	2.72386e-05	2.72386e-05	2.72386e-05	2.72386e-05
13609	S1pr1	sphingosine-1-phosphate receptor 1	0.35221	2.72386e-05	0.927212	0.14417	0.630089	0.488076	0.904011	1.22853	0.406348	0.761889
13612	Edil3	EGF-like repeats and discoidin I-like domains 3	2.72386e-05	2.72386e-05	2.72386e-05	2.72386e-05	2.72386e-05	2.72386e-05	0.193077	0.00983203	0.159554	2.72386e-05
13614	Edn1	endothelin 1	2.72386e-05	2.72386e-05	2.72386e-05	2.72386e-05	2.72386e-05	2.72386e-05	2.72386e-05	2.72386e-05	2.72386e-05	2.72386e-05
13615	Edn2	endothelin 2	2.72386e-05	2.72386e-05	2.72386e-05	2.72386e-05	2.72386e-05	2.72386e-05	2.72386e-05	2.72386e-05	0.112179	0.305591
13616	Edn3	endothelin 3	2.72386e-05	2.72386e-05	2.72386e-05	2.72386e-05	2.72386e-05	2.72386e-05	2.72386e-05	2.72386e-05	2.72386e-05	2.72386e-05
13617	Ednra	endothelin receptor type A	2.72386e-05	2.72386e-05	2.72386e-05	2.72386e-05	2.72386e-05	0.166422	2.72386e-05	0.201944	2.72386e-05	2.72386e-05
13618	Ednrb	endothelin receptor type B	2.72386e-05	2.72386e-05	2.72386e-05	2.72386e-05	2.72386e-05	2.72386e-05	2.72386e-05	2.72386e-05	2.72386e-05	2.72386e-05
13626	Eed	embryonic ectoderm development	2.72386e-05	2.72386e-05	2.72386e-05	2.72386e-05	2.72386e-05	2.72386e-05	2.72386e-05	2.72386e-05	2.72386e-05	2.72386e-05
13628	Eef1a2	eukaryotic translation elongation factor 1 alpha 2	174.854	11.8785	47.8701	138.276	156.912	184.613	41.092	108.669	21.918	181.217
13629	Eef2	eukaryotic translation elongation factor 2	87.1028	60.302	105.642	62.6388	52.6527	63.4418	63.1823	56.2183	54.5252	88.4584
13631	Eef2k	eukaryotic elongation factor-2 kinase	2.72386e-05	2.72386e-05	2.72386e-05	2.72386e-05	2.72386e-05	2.72386e-05	2.72386e-05	2.72386e-05	0.490679	2.72386e-05
13637	Efna2	ephrin A2	2.72386e-05	2.72386e-05	2.72386e-05	2.72386e-05	2.72386e-05	2.72386e-05	2.72386e-05	2.72386e-05	2.72386e-05	0.0111961
13638	Efna3	ephrin A3	2.72386e-05	2.72386e-05	2.72386e-05	2.72386e-05	2.72386e-05	0.0268198	2.72386e-05	2.72386e-05	2.72386e-05	2.72386e-05
13639	Efna4	ephrin A4	2.72386e-05	2.72386e-05	2.72386e-05	2.72386e-05	2.72386e-05	2.72386e-05	2.72386e-05	2.72386e-05	2.72386e-05	0.908959
13641	Efnb1	ephrin B1	0.188265	2.72386e-05	0.210598	0.205691	0.148559	0.232525	0.0988719	0.133752	2.72386e-05	0.10069
13642	Efnb2	ephrin B2	0.267793	0.479083	0.222272	0.86315	1.51075	0.813643	0.49546	1.10109	0.809375	2.10441
13643	Efnb3	ephrin B3	1.15773	1.08855	1.64216	1.45242	0.903201	0.971707	1.29904	1.06306	1.30681	1.96923
13644	Efs	embryonal Fyn-associated substrate	2.72386e-05	0.321223	2.72386e-05	2.72386e-05	2.72386e-05	2.72386e-05	2.72386e-05	2.72386e-05	2.72386e-05	2.72386e-05
13645	Egf	epidermal growth factor	2.72386e-05	2.72386e-05	2.72386e-05	2.72386e-05	2.72386e-05	2.72386e-05	2.72386e-05	2.72386e-05	2.72386e-05	2.72386e-05
13647	Egfbp2	epidermal growth factor binding protein type B	2.72386e-05	2.72386e-05	2.72386e-05	2.72386e-05	2.72386e-05	2.72386e-05	2.72386e-05	2.72386e-05	2.72386e-05	2.72386e-05
13648	Klk1b9	kallikrein 1-related peptidase b9	2.72386e-05	2.72386e-05	2.72386e-05	2.72386e-05	2.72386e-05	2.72386e-05	2.72386e-05	2.72386e-05	2.72386e-05	2.72386e-05
13649	Egfr	epidermal growth factor receptor	0.73087	0.397857	0.980473	1.33874	0.0704412	0.746396	0.0433163	0.432322	0.0241736	0.249407
13650	Rhbdf1	rhomboid 5 homolog 1	2.72386e-05	0.227421	2.72386e-05	2.72386e-05	2.72386e-05	0.226071	0.170359	0.249043	0.379288	2.72386e-05
13655	Egr3	early growth response 3	2.72386e-05	2.72386e-05	2.72386e-05	2.72386e-05	2.72386e-05	2.72386e-05	2.72386e-05	2.72386e-05	2.72386e-05	2.72386e-05
13660	Ehd1	EH-domain containing 1	12.256	18.4415	30.838	19.9572	20.5396	10.4179	5.6008	17.3399	10.8613	26.4825
13663	Ei24	etoposide induced 2.4 mRNA	2.72386e-05	2.72386e-05	0.257349	0.092998	2.72386e-05	2.72386e-05	2.72386e-05	2.72386e-05	2.72386e-05	2.72386e-05
13664	Eif1a	eukaryotic translation initiation factor 1A	0.235624	1.00987	0.315357	2.72386e-05	2.72386e-05	2.72386e-05	0.734766	1.45131	0.188552	0.175909
13665	Eif2s1	eukaryotic translation initiation factor 2, subunit 1 alpha	5.49061	6.60469	8.43241	4.6907	6.96962	6.32935	7.98884	6.5126	6.00195	7.30278
13666	Eif2ak3	eukaryotic translation initiation factor 2 alpha kinase 3	2.72386e-05	2.72386e-05	2.72386e-05	0.184722	2.72386e-05	2.72386e-05	2.72386e-05	2.72386e-05	2.72386e-05	2.72386e-05
13667	Eif2b4	eukaryotic translation initiation factor 2B, subunit 4 delta	0.295841	0.111299	0.978644	0.653997	0.635826	0.584091	0.372325	2.72386e-05	0.351284	0.473646
13669	Eif3a	eukaryotic translation initiation factor 3, subunit A	18.013	17.5194	16.7715	10.9784	5.01398	12.2636	6.23562	11.7455	5.02402	11.5063
13680	Ddx19a	DEAD box helicase 19a	3.12716	0.00356339	0.338544	0.0349919	2.72386e-05	2.71989	1.7227	1.82631	2.72386e-05	2.72386e-05
13681	Eif4a1	eukaryotic translation initiation factor 4A1	7.67782	5.42316	5.17296	28.5946	20.0005	64.854	23.3496	6.34622	3.46459	7.25598
13682	Eif4a2	eukaryotic translation initiation factor 4A2	37.1433	27.2164	39.894	11.5513	12.5771	14.9681	52.9782	90.423	28.7862	41.0711
13684	Eif4e	eukaryotic translation initiation factor 4E	5.07325	1.78915	3.99085	1.88488	0.31652	1.68123	3.09628	1.1848	0.181705	2.56064
13685	Eif4ebp1	eukaryotic translation initiation factor 4E binding protein 1	2.72386e-05	2.72386e-05	2.72386e-05	2.72386e-05	2.72386e-05	2.72386e-05	2.72386e-05	0.297875	2.72386e-05	2.72386e-05
13688	Eif4ebp2	eukaryotic translation initiation factor 4E binding protein 2	0.0993809	0.597218	0.09414	1.01203	2.00183	1.72421	0.972839	1.62651	1.5983	0.479024
13690	Eif4g2	eukaryotic translation initiation factor 4, gamma 2	4.83894	2.04805	7.31939	2.50053	2.13867	7.50502	5.75493	3.58601	2.59509	2.95752
13712	Elk1	ELK1, member of ETS oncogene family	2.72386e-05	0.237127	2.72386e-05	2.72386e-05	2.72386e-05	2.72386e-05	2.72386e-05	2.72386e-05	2.72386e-05	2.72386e-05
13722	Aimp1	aminoacyl tRNA synthetase complex-interacting multifunctional protein 1	2.15699	7.55688	20.7066	8.18401	6.71177	5.30317	4.99749	7.27571	14.0715	3.89437
13723	Emb	embigin	1.41803	2.31168	1.24807	2.75948	3.67642	3.77801	3.75159	4.57089	4.26087	1.57975
13726	Emd	emerin	1.95127	4.28927	3.01628	5.34139	5.5939	4.79912	5.09818	4.96123	6.42078	4.49918
13728	Mark2	MAP/microtubule affinity regulating kinase 2	3.74141	2.05103	13.8887	14.569	1.45626	1.93384	1.13712	1.64718	3.24842	7.24425
13733	Adgre1	adhesion G protein-coupled receptor E1	2.72386e-05	2.72386e-05	2.72386e-05	2.72386e-05	2.72386e-05	2.72386e-05	2.72386e-05	2.72386e-05	2.72386e-05	2.72386e-05
13796	Emx1	empty spiracles homeobox 1	2.72386e-05	2.72386e-05	2.72386e-05	2.72386e-05	2.72386e-05	2.72386e-05	2.72386e-05	2.72386e-05	2.72386e-05	2.72386e-05
13798	En1	engrailed 1	0.0645837	2.72386e-05	2.72386e-05	2.72386e-05	2.72386e-05	2.72386e-05	2.72386e-05	2.72386e-05	2.72386e-05	2.72386e-05
13800	Enah	ENAH actin regulator	4.01131	4.64751	4.27864	3.88736	5.81777	6.81539	3.51508	3.78228	5.64239	7.45058
13801	Enam	enamelin	2.72386e-05	2.72386e-05	2.72386e-05	2.72386e-05	2.72386e-05	2.72386e-05	2.72386e-05	2.72386e-05	2.72386e-05	0.232456
13803	Enc1	ectodermal-neural cortex 1	0.421884	2.72386e-05	1.02508	1.50641	0.0867743	0.0466446	2.72386e-05	0.0679598	2.72386e-05	0.248168
13804	Endog	endonuclease G	0.16021	0.164781	2.72386e-05	0.276303	2.72386e-05	0.466972	0.118005	2.72386e-05	0.0796836	0.161504
13805	Eng	endoglin	2.72386e-05	2.72386e-05	2.72386e-05	2.72386e-05	2.72386e-05	2.72386e-05	2.72386e-05	2.72386e-05	2.72386e-05	2.72386e-05
13807	Eno2	enolase 2, gamma neuronal	271.563	520.362	232.581	286.022	542.59	246.812	571.044	256.06	277.985	243.905
13808	Eno3	enolase 3, beta muscle	0.0527232	2.72386e-05	0.335145	2.72386e-05	2.72386e-05	2.72386e-05	0.120224	0.0748096	2.72386e-05	0.439464
13809	Enpep	glutamyl aminopeptidase	0.264397	2.72386e-05	2.72386e-05	0.131818	2.72386e-05	0.0912407	0.157747	0.0258598	0.183907	1.49407
13819	Epas1	endothelial PAS domain protein 1	2.72386e-05	2.72386e-05	2.72386e-05	2.72386e-05	2.72386e-05	2.72386e-05	2.72386e-05	2.72386e-05	0.15974	2.72386e-05
13821	Epb41l1	erythrocyte membrane protein band 4.1 like 1	51.9234	47.7584	53.8535	41.9222	45.0508	39.8796	34.1194	41.2792	37.6689	37.699
13822	Epb41l2	erythrocyte membrane protein band 4.1 like 2	15.4351	10.0262	10.2723	12.3751	12.1284	9.75827	10.4424	9.00254	8.19335	12.3504
13823	Epb41l3	erythrocyte membrane protein band 4.1 like 3	69.9145	83.3153	64.775	72.1673	76.4419	64.7682	79.5422	75.5983	66.5559	61.9891
13824	Epb41l4a	erythrocyte membrane protein band 4.1 like 4a	2.72386e-05	2.72386e-05	2.72386e-05	2.72386e-05	2.72386e-05	2.72386e-05	2.72386e-05	2.72386e-05	2.72386e-05	2.72386e-05
13828	Epb42	erythrocyte membrane protein band 4.2	2.72386e-05	2.72386e-05	2.72386e-05	2.72386e-05	2.72386e-05	2.72386e-05	2.72386e-05	2.72386e-05	2.72386e-05	2.72386e-05
13829	Dmtn	dematin actin binding protein	28.2535	66.7224	31.6154	72.1457	86.064	65.5962	52.7695	70.4167	79.2272	36.7584
13830	Stom	stomatin	0.0978749	0.326002	0.344509	2.72386e-05	2.72386e-05	2.72386e-05	2.72386e-05	2.72386e-05	2.72386e-05	0.0807611
13831	Epc1	enhancer of polycomb homolog 1	2.72386e-05	2.72386e-05	0.233448	2.72386e-05	2.72386e-05	2.72386e-05	2.72386e-05	2.72386e-05	2.72386e-05	2.72386e-05
13835	Epha1	Eph receptor A1	0.0906155	2.72386e-05	2.72386e-05	2.72386e-05	2.72386e-05	0.0140898	0.307741	0.0050029	0.00399097	2.72386e-05
13836	Epha2	Eph receptor A2	0.105806	2.72386e-05	2.72386e-05	2.72386e-05	2.72386e-05	0.0641529	2.72386e-05	2.72386e-05	2.72386e-05	0.453835
13837	Epha3	Eph receptor A3	2.72386e-05	2.72386e-05	2.72386e-05	2.72386e-05	2.72386e-05	2.72386e-05	2.72386e-05	2.72386e-05	2.72386e-05	2.72386e-05
13838	Epha4	Eph receptor A4	17.7063	7.34385	10.8702	12.508	6.3427	4.73058	2.83871	3.87167	6.13959	7.24135
13839	Epha5	Eph receptor A5	0.392524	0.289248	0.758216	0.727095	0.0993907	0.113013	2.72386e-05	0.25569	0.616083	0.215428
13840	Epha6	Eph receptor A6	0.120961	0.151779	0.394049	2.72386e-05	2.72386e-05	2.72386e-05	2.72386e-05	2.72386e-05	0.0107067	0.899843
13841	Epha7	Eph receptor A7	1.17212	0.554315	0.248435	0.167629	1.36941	0.62756	0.0992484	0.575644	0.474249	2.03931
13842	Epha8	Eph receptor A8	2.72386e-05	2.72386e-05	2.72386e-05	2.72386e-05	2.72386e-05	2.72386e-05	2.72386e-05	2.72386e-05	2.72386e-05	2.72386e-05
13844	Ephb2	Eph receptor B2	0.206974	0.599581	1.61774	0.503546	0.820299	4.91128	0.656786	4.21116	4.84533	0.508966
13845	Ephb3	Eph receptor B3	0.629422	0.282255	0.313682	0.106564	0.302296	1.03969	0.226521	0.0643221	0.0290628	1.27877
13846	Ephb4	Eph receptor B4	2.72386e-05	2.72386e-05	2.72386e-05	2.72386e-05	2.72386e-05	2.72386e-05	2.72386e-05	2.72386e-05	2.72386e-05	2.72386e-05
13848	Ephb6	Eph receptor B6	0.0230879	0.0227237	0.0473209	0.017298	2.72386e-05	0.0440099	0.109482	2.72386e-05	2.72386e-05	0.100054
13849	Ephx1	epoxide hydrolase 1, microsomal	2.97926	1.12933	3.12161	0.953035	0.826274	1.78787	0.744788	0.738121	0.571229	1.79219
13850	Ephx2	epoxide hydrolase 2, cytoplasmic	0.378284	1.25312	1.09363	2.04411	0.622494	2.72386e-05	0.469698	1.88997	0.133808	1.12308
13852	Stx2	syntaxin 2	2.72386e-05	2.72386e-05	2.72386e-05	2.72386e-05	0.285484	2.72386e-05	0.178476	0.175065	0.260184	2.72386e-05
13853	Epm2a	epilepsy, progressive myoclonic epilepsy, type 2 gene alpha	2.72386e-05	2.72386e-05	2.72386e-05	2.72386e-05	2.72386e-05	2.72386e-05	2.72386e-05	2.72386e-05	2.72386e-05	2.72386e-05
13854	Epn1	epsin 1	11.8577	25.5646	12.4402	33.4653	28.1235	27.8914	21.2038	28.9367	29.3654	19.7893
13855	Epn2	epsin 2	2.54255	3.97303	4.55886	6.17857	5.18949	7.50817	8.95552	5.37041	7.02098	5.86385
13856	Epo	erythropoietin	2.72386e-05	2.72386e-05	2.72386e-05	2.72386e-05	2.72386e-05	2.72386e-05	2.72386e-05	2.72386e-05	2.72386e-05	2.72386e-05
13857	Epor	erythropoietin receptor	2.72386e-05	2.72386e-05	2.72386e-05	2.72386e-05	2.72386e-05	0.244507	2.72386e-05	0.258539	2.72386e-05	2.72386e-05
13858	Eps15	epidermal growth factor receptor pathway substrate 15	3.2858	1.99064	2.22666	2.31818	17.7102	15.1975	19.3414	17.5665	16.4951	19.2827
13859	Eps15l1	epidermal growth factor receptor pathway substrate 15-like 1	27.6788	16.3864	20.991	22.8259	20.0236	18.3147	17.2355	17.7092	12.8336	18.2891
13860	Eps8	epidermal growth factor receptor pathway substrate 8	0.815571	0.274958	0.453674	1.61493	0.667128	1.25438	1.99355	0.750602	0.921068	0.701554
13861	Epx	eosinophil peroxidase	2.72386e-05	2.72386e-05	2.72386e-05	2.72386e-05	2.72386e-05	2.72386e-05	2.72386e-05	2.72386e-05	2.72386e-05	2.72386e-05
13863	Lcn5	lipocalin 5	2.72386e-05	2.72386e-05	2.72386e-05	2.72386e-05	2.72386e-05	2.72386e-05	2.72386e-05	2.72386e-05	2.72386e-05	2.72386e-05
13865	Nr2f1	nuclear receptor subfamily 2, group F, member 1	0.00738621	0.00826804	2.72386e-05	0.017751	2.72386e-05	2.72386e-05	2.72386e-05	2.72386e-05	0.184554	2.72386e-05
13866	Erbb2	erb-b2 receptor tyrosine kinase 2	2.72386e-05	2.72386e-05	2.72386e-05	2.72386e-05	2.72386e-05	2.72386e-05	2.72386e-05	2.72386e-05	2.72386e-05	2.72386e-05
13867	Erbb3	erb-b2 receptor tyrosine kinase 3	0.0327503	2.72386e-05	2.72386e-05	2.72386e-05	2.72386e-05	2.72386e-05	2.72386e-05	2.72386e-05	2.72386e-05	2.72386e-05
13869	Erbb4	erb-b2 receptor tyrosine kinase 4	0.0170716	2.72386e-05	0.644539	0.0475946	2.72386e-05	0.0448216	2.72386e-05	0.118048	0.114809	0.0922041
13870	Ercc1	excision repair cross-complementing rodent repair deficiency, complementation group 1	2.72386e-05	2.72386e-05	0.00864694	2.72386e-05	0.0155914	2.72386e-05	2.72386e-05	2.72386e-05	2.72386e-05	2.72386e-05
13871	Ercc2	excision repair cross-complementing rodent repair deficiency, complementation group 2	0.269463	2.72386e-05	0.225972	0.308098	2.72386e-05	2.72386e-05	0.180775	2.72386e-05	0.132851	0.329469
13872	Ercc3	excision repair cross-complementing rodent repair deficiency, complementation group 3	2.72386e-05	0.034816	2.72386e-05	0.0816018	0.520068	0.0416068	0.0328091	0.0411242	0.0426023	0.226456
13875	Erf	Ets2 repressor factor	2.72386e-05	2.72386e-05	0.0809306	0.0504744	2.72386e-05	2.72386e-05	2.72386e-05	2.72386e-05	2.72386e-05	0.0799461
13876	Erg	ETS transcription factor	2.72386e-05	2.72386e-05	1.22638	2.72386e-05	2.72386e-05	2.72386e-05	2.72386e-05	2.72386e-05	0.00559994	0.285416
13877	Erh	ERH mRNA splicing and mitosis factor	4.6035	7.39495	3.63399	7.39553	3.34722	6.77898	6.21534	8.65281	12.0206	4.96947
13884	Ces1c	carboxylesterase 1C	2.72386e-05	2.72386e-05	2.72386e-05	0.0920646	2.72386e-05	2.72386e-05	2.72386e-05	2.72386e-05	2.72386e-05	0.204619
13885	Esd	esterase D/formylglutathione hydrolase	10.3487	2.04522	6.6062	5.52977	4.99625	5.5482	8.28717	4.36357	5.85976	22.8509
13897	Ces1e	carboxylesterase 1E	2.72386e-05	2.72386e-05	2.72386e-05	2.72386e-05	2.72386e-05	2.72386e-05	0.00789306	2.72386e-05	2.72386e-05	2.72386e-05
13909	Ces3b	carboxylesterase 3B	2.72386e-05	2.72386e-05	2.72386e-05	2.72386e-05	2.72386e-05	2.72386e-05	2.72386e-05	2.72386e-05	2.72386e-05	2.72386e-05
13924	Ptprv	protein tyrosine phosphatase, receptor type, V	2.72386e-05	2.72386e-05	2.72386e-05	2.72386e-05	2.72386e-05	2.72386e-05	2.72386e-05	2.72386e-05	2.72386e-05	2.72386e-05
13929	Amz2	archaelysin family metallopeptidase 2	0.137713	0.104624	2.72386e-05	2.72386e-05	2.72386e-05	2.72386e-05	2.72386e-05	2.72386e-05	2.72386e-05	0.053536
13982	Esr1	estrogen receptor 1 (alpha)	2.72386e-05	2.72386e-05	0.00544086	2.72386e-05	2.72386e-05	2.72386e-05	2.72386e-05	2.72386e-05	0.0376669	2.72386e-05
13983	Esr2	estrogen receptor 2 (beta)	2.72386e-05	0.112939	2.72386e-05	2.72386e-05	2.72386e-05	2.72386e-05	2.72386e-05	2.72386e-05	2.72386e-05	2.72386e-05
13984	Esx1	extraembryonic, spermatogenesis, homeobox 1	2.72386e-05	2.72386e-05	2.72386e-05	2.72386e-05	2.72386e-05	2.72386e-05	2.72386e-05	2.72386e-05	2.72386e-05	2.72386e-05
13990	Smarcad1	SWI/SNF-related, matrix-associated actin-dependent regulator of chromatin, subfamily a, containing DEAD/H box 1	2.72386e-05	2.72386e-05	2.72386e-05	2.72386e-05	2.72386e-05	0.74269	0.407091	0.594981	0.406594	0.176901
13992	Khdrbs3	KH domain containing, RNA binding, signal transduction associated 3	8.45729	6.93716	2.74962	7.99071	8.28508	5.76848	7.25862	8.69558	5.98606	7.25172
13998	Fgd6	FYVE, RhoGEF and PH domain containing 6	2.72386e-05	2.72386e-05	2.72386e-05	2.72386e-05	2.72386e-05	0.0127252	2.72386e-05	0.0133998	2.72386e-05	0.191869
14000	Drosha	drosha, ribonuclease type III	2.72386e-05	2.72386e-05	2.72386e-05	2.72386e-05	2.72386e-05	2.72386e-05	2.72386e-05	2.72386e-05	2.72386e-05	2.72386e-05
14007	Celf2	CUGBP, Elav-like family member 2	4.88117	2.32245	2.49142	2.03695	1.20237	1.82365	1.25697	1.33031	1.43353	2.08522
14008	Etv2	ets variant 2	2.72386e-05	2.72386e-05	2.72386e-05	2.72386e-05	2.72386e-05	2.72386e-05	2.72386e-05	2.72386e-05	2.72386e-05	2.72386e-05
14011	Etv6	ets variant 6	2.72386e-05	2.72386e-05	2.72386e-05	0.116322	2.72386e-05	0.183163	2.72386e-05	2.72386e-05	2.72386e-05	2.72386e-05
14012	Mpzl2	myelin protein zero-like 2	2.72386e-05	2.72386e-05	2.72386e-05	2.72386e-05	2.72386e-05	2.72386e-05	2.72386e-05	2.72386e-05	2.72386e-05	2.72386e-05
14020	Evi5	ecotropic viral integration site 5	2.72386e-05	2.72386e-05	2.72386e-05	2.72386e-05	0.480314	2.72386e-05	0.156205	0.0699375	0.170481	2.72386e-05
14025	Bcl11a	B cell CLL/lymphoma 11A (zinc finger protein)	0.25134	3.08447	0.360192	0.725134	1.0597	1.80062	0.372287	0.699357	0.797236	0.773143
14026	Evl	Ena-vasodilator stimulated phosphoprotein	3.63303	2.57866	1.22324	3.09403	1.81817	2.08265	1.82157	2.20449	1.77271	1.70176
14027	Evpl	envoplakin	2.72386e-05	2.72386e-05	2.72386e-05	2.72386e-05	2.72386e-05	0.085934	2.72386e-05	0.10679	0.176831	0.26521
14028	Evx1	even-skipped homeobox 1	2.72386e-05	2.72386e-05	2.72386e-05	2.72386e-05	2.72386e-05	2.72386e-05	2.72386e-05	2.72386e-05	2.72386e-05	2.72386e-05
14030	Ewsr1	Ewing sarcoma breakpoint region 1	8.26391	15.587	6.09106	10.7505	17.9896	17.2071	12.5978	17.9744	19.7141	8.97953
14042	Ext1	exostosin glycosyltransferase 1	2.72386e-05	2.72386e-05	2.72386e-05	0.0810792	2.72386e-05	2.72386e-05	2.72386e-05	2.72386e-05	2.72386e-05	2.72386e-05
14043	Ext2	exostosin glycosyltransferase 2	2.72386e-05	1.62773	2.72386e-05	2.72386e-05	2.72386e-05	2.72386e-05	2.72386e-05	2.72386e-05	2.72386e-05	2.72386e-05
14048	Eya1	EYA transcriptional coactivator and phosphatase 1	2.72386e-05	2.72386e-05	2.72386e-05	2.72386e-05	2.72386e-05	2.72386e-05	2.72386e-05	2.72386e-05	2.72386e-05	2.72386e-05
14051	Eya4	EYA transcriptional coactivator and phosphatase 4	2.72386e-05	2.72386e-05	2.72386e-05	2.72386e-05	2.72386e-05	2.72386e-05	2.72386e-05	2.72386e-05	2.72386e-05	2.72386e-05
14056	Ezh2	enhancer of zeste 2 polycomb repressive complex 2 subunit	2.72386e-05	2.72386e-05	2.72386e-05	2.72386e-05	2.72386e-05	2.72386e-05	2.72386e-05	2.72386e-05	2.72386e-05	2.72386e-05
14057	Sfxn1	sideroflexin 1	9.76245	8.14746	11.4645	12.8072	15.9822	11.4718	5.48507	13.1324	8.19925	9.86973
14058	F10	coagulation factor X	0.0998932	2.72386e-05	2.72386e-05	2.72386e-05	2.72386e-05	2.72386e-05	2.72386e-05	2.72386e-05	2.72386e-05	2.72386e-05
14061	F2	coagulation factor II	2.72386e-05	2.72386e-05	2.72386e-05	2.72386e-05	2.72386e-05	2.72386e-05	2.72386e-05	0.00313679	2.72386e-05	2.72386e-05
14062	F2r	coagulation factor II (thrombin) receptor	0.00540233	2.72386e-05	2.72386e-05	2.72386e-05	2.72386e-05	2.72386e-05	2.72386e-05	2.72386e-05	2.72386e-05	2.72386e-05
14064	F2rl2	coagulation factor II (thrombin) receptor-like 2	2.72386e-05	2.72386e-05	2.72386e-05	2.72386e-05	2.72386e-05	2.72386e-05	2.72386e-05	1.92633	2.72386e-05	2.72386e-05
14066	F3	coagulation factor III	2.58105	1.89641	0.771257	2.72386e-05	2.72386e-05	0.137045	3.04131	0.829337	0.74651	1.52498
14067	F5	coagulation factor V	2.72386e-05	2.72386e-05	2.72386e-05	2.72386e-05	2.72386e-05	2.72386e-05	2.72386e-05	2.72386e-05	2.72386e-05	0.11954
14068	F7	coagulation factor VII	2.72386e-05	2.72386e-05	2.72386e-05	2.72386e-05	2.72386e-05	2.72386e-05	2.72386e-05	2.72386e-05	2.72386e-05	2.72386e-05
14069	F8	coagulation factor VIII	2.72386e-05	2.72386e-05	2.72386e-05	2.72386e-05	2.72386e-05	0.0144027	2.72386e-05	2.72386e-05	2.72386e-05	2.72386e-05
14070	F8a	factor 8-associated gene A	0.669358	0.52778	0.587504	0.82872	0.728796	0.847735	0.70953	0.563464	0.620832	1.17568
14073	Faah	fatty acid amide hydrolase	12.3234	6.20452	9.30858	3.801	3.2556	0.596416	3.91489	0.495986	0.769759	5.81819
14077	Fabp3	fatty acid binding protein 3, muscle and heart	77.8637	39.6715	32.5596	28.8972	24.9964	28.6721	32.2246	23.3151	24.4892	33.603
14079	Fabp2	fatty acid binding protein 2, intestinal	2.72386e-05	2.72386e-05	2.72386e-05	2.72386e-05	2.72386e-05	2.72386e-05	2.72386e-05	2.72386e-05	2.72386e-05	2.72386e-05
14081	Acsl1	acyl-CoA synthetase long-chain family member 1	7.46141	9.07235	13.577	5.39596	3.89817	7.02474	6.87013	5.03141	4.87683	7.72945
14082	Fadd	Fas (TNFRSF6)-associated via death domain	2.72386e-05	2.72386e-05	0.0268228	2.72386e-05	0.204182	2.72386e-05	0.0281956	2.72386e-05	2.72386e-05	0.0287485
14083	Ptk2	PTK2 protein tyrosine kinase 2	2.28485	3.47682	7.24861	7.80872	8.6722	7.44289	4.57142	3.1116	3.66095	3.01301
14084	Faf1	Fas-associated factor 1	0.884775	0.970865	4.27671	1.78811	1.43912	1.26736	1.55717	2.18966	2.72386e-05	1.21572
14085	Fah	fumarylacetoacetate hydrolase	3.94503	1.06812	0.574999	1.55982	1.22263	0.67443	2.05222	0.927119	0.704494	1.17509
14086	Fscn1	fascin actin-bundling protein 1	39.4792	31.2909	41.2929	29.2723	29.0752	32.1718	31.1412	31.4916	26.7289	32.2264
14087	Fanca	Fanconi anemia, complementation group A	2.72386e-05	2.72386e-05	2.72386e-05	2.72386e-05	0.156422	2.72386e-05	0.192865	2.72386e-05	1.9102	0.757709
14088	Fancc	Fanconi anemia, complementation group C	2.72386e-05	2.72386e-05	2.72386e-05	1.00839	2.72386e-05	2.72386e-05	2.72386e-05	2.72386e-05	2.72386e-05	2.72386e-05
14089	Fap	fibroblast activation protein	2.72386e-05	2.72386e-05	2.72386e-05	2.72386e-05	2.72386e-05	2.72386e-05	2.72386e-05	2.72386e-05	2.72386e-05	2.72386e-05
14102	Fas	Fas (TNF receptor superfamily member 6)	2.72386e-05	2.72386e-05	2.72386e-05	2.72386e-05	2.72386e-05	2.72386e-05	2.72386e-05	0.0714027	2.72386e-05	2.72386e-05
14103	Fasl	Fas ligand (TNF superfamily, member 6)	2.72386e-05	2.72386e-05	2.72386e-05	0.215455	2.72386e-05	2.72386e-05	0.0831635	2.72386e-05	2.72386e-05	2.72386e-05
14104	Fasn	fatty acid synthase	52.4116	46.3635	94.1439	42.0924	34.5523	41.4462	45.9433	34.2717	34.0771	67.3369
14105	Srsf10	serine and arginine-rich splicing factor 10	0.437869	0.945899	0.842708	1.23888	3.13964	2.25035	1.92637	1.22179	2.69025	0.727349
14106	Foxh1	forkhead box H1	2.72386e-05	2.72386e-05	2.72386e-05	2.72386e-05	2.72386e-05	2.72386e-05	2.72386e-05	2.72386e-05	2.72386e-05	2.72386e-05
14107	Fat1	FAT atypical cadherin 1	0.347517	2.72386e-05	0.126664	0.408597	0.335305	0.536475	2.72386e-05	2.72386e-05	1.21512	0.222347
14109	Fau	Finkel-Biskis-Reilly murine sarcoma virus (FBR-MuSV) ubiquitously expressed (fox derived)	2.72386e-05	3.47975	2.72385	4.33471	5.28724	4.07074	5.09422	4.96847	6.12738	4.0929
14114	Fbln1	fibulin 1	2.72386e-05	2.72386e-05	2.72386e-05	2.72386e-05	2.72386e-05	2.72386e-05	0.0138212	2.72386e-05	2.72386e-05	2.72386e-05
14118	Fbn1	fibrillin 1	2.72386e-05	2.72386e-05	2.72386e-05	2.72386e-05	2.72386e-05	2.72386e-05	2.72386e-05	2.72386e-05	2.72386e-05	2.72386e-05
14119	Fbn2	fibrillin 2	2.72386e-05	2.72386e-05	2.72386e-05	2.72386e-05	2.72386e-05	2.72386e-05	2.72386e-05	2.72386e-05	2.72386e-05	2.72386e-05
14120	Fbp2	fructose bisphosphatase 2	2.72386e-05	2.72386e-05	2.72386e-05	2.72386e-05	2.72386e-05	2.72386e-05	2.72386e-05	2.72386e-05	2.72386e-05	2.72386e-05
14121	Fbp1	fructose bisphosphatase 1	2.72386e-05	2.72386e-05	2.72386e-05	2.72386e-05	2.72386e-05	2.72386e-05	2.72386e-05	2.72386e-05	2.72386e-05	2.72386e-05
14123	Fbrs	fibrosin	2.72386e-05	2.72386e-05	2.72386e-05	2.72386e-05	2.72386e-05	2.72386e-05	2.72386e-05	2.72386e-05	2.72386e-05	2.72386e-05
14126	Ms4a2	membrane-spanning 4-domains, subfamily A, member 2	2.72386e-05	2.72386e-05	2.72386e-05	2.72386e-05	2.72386e-05	2.72386e-05	2.72386e-05	2.72386e-05	2.72386e-05	2.72386e-05
14127	Fcer1g	Fc receptor, IgE, high affinity I, gamma polypeptide	2.72386e-05	2.72386e-05	0.0937764	0.118065	2.72386e-05	2.72386e-05	2.72386e-05	0.0958682	0.164468	2.72386e-05
14128	Fcer2a	Fc receptor, IgE, low affinity II, alpha polypeptide	2.72386e-05	2.72386e-05	2.72386e-05	2.72386e-05	2.72386e-05	2.72386e-05	2.72386e-05	2.72386e-05	2.72386e-05	2.72386e-05
14129	Fcgr1	Fc receptor, IgG, high affinity I	2.72386e-05	2.72386e-05	2.72386e-05	2.72386e-05	2.72386e-05	2.72386e-05	2.72386e-05	2.72386e-05	2.72386e-05	2.72386e-05
14130	Fcgr2b	Fc receptor, IgG, low affinity IIb	2.72386e-05	2.72386e-05	2.72386e-05	2.72386e-05	2.72386e-05	2.72386e-05	2.72386e-05	2.72386e-05	2.72386e-05	2.72386e-05
14131	Fcgr3	Fc receptor, IgG, low affinity III	2.72386e-05	2.72386e-05	2.72386e-05	1.61655	2.72386e-05	2.72386e-05	2.72386e-05	2.72386e-05	2.72386e-05	2.72386e-05
14132	Fcgrt	Fc fragment of IgG receptor and transporter	2.72386e-05	2.72386e-05	2.72386e-05	2.72386e-05	0.185407	2.72386e-05	2.72386e-05	2.72386e-05	0.267882	0.115959
14133	Fcna	ficolin A	2.72386e-05	2.72386e-05	2.72386e-05	2.72386e-05	2.72386e-05	2.72386e-05	2.72386e-05	2.72386e-05	2.72386e-05	2.72386e-05
14134	Fcnb	ficolin B	2.72386e-05	2.72386e-05	0.183494	2.72386e-05	2.72386e-05	2.72386e-05	2.72386e-05	0.295578	0.306766	0.327734
14137	Fdft1	farnesyl diphosphate farnesyl transferase 1	2.72386e-05	2.72386e-05	0.0777357	2.72386e-05	2.72386e-05	0.0659207	2.72386e-05	0.0521122	0.0511217	2.72386e-05
14148	Fdx1	ferredoxin 1	2.72386e-05	1.33935	0.53543	0.955162	1.98866	1.18338	1.11207	1.9993	1.45173	0.604588
14149	Fdxr	ferredoxin reductase	0.59044	0.771589	0.388773	0.82899	1.31912	0.248321	0.678357	1.66631	0.441325	2.10033
14151	Fech	ferrochelatase	8.02428	6.34407	7.11722	3.31566	3.90922	4.38707	3.63827	3.78115	3.60224	2.16438
14154	Fem1a	fem 1 homolog a	2.72386e-05	2.72386e-05	2.72386e-05	2.72386e-05	2.72386e-05	2.72386e-05	2.72386e-05	2.72386e-05	2.72386e-05	2.72386e-05
14155	Fem1b	fem 1 homolog b	2.72386e-05	2.72386e-05	2.72386e-05	2.72386e-05	2.72386e-05	2.72386e-05	0.0626814	2.72386e-05	2.72386e-05	2.72386e-05
14156	Fen1	flap structure specific endonuclease 1	2.72386e-05	2.72386e-05	0.091209	0.209382	2.72386e-05	2.72386e-05	0.0720458	0.0867239	2.72386e-05	0.0907577
14158	Fer	fer (fms/fps related) protein kinase	0.277935	2.72386e-05	0.203121	1.87792	0.868489	1.16418	2.72386e-05	0.0230521	0.00930123	0.215185
14159	Fes	feline sarcoma oncogene	0.153484	2.72386e-05	2.72386e-05	2.72386e-05	2.72386e-05	2.72386e-05	2.72386e-05	2.72386e-05	2.72386e-05	2.72386e-05
14161	Fga	fibrinogen alpha chain	2.72386e-05	0.401991	2.72386e-05	2.72386e-05	0.246827	0.0421554	1.3278	1.66841	2.72386e-05	1.81256
14163	Fgd1	FYVE, RhoGEF and PH domain containing 1	2.72386e-05	0.135131	0.0164359	2.72386e-05	0.0201971	2.72386e-05	0.0187154	0.425469	2.72386e-05	0.0282962
14164	Fgf1	fibroblast growth factor 1	1.92206	5.31247	1.40104	6.21803	5.18456	4.90406	1.84317	7.5343	4.98452	1.67926
14166	Fgf11	fibroblast growth factor 11	2.72386e-05	2.72386e-05	2.72386e-05	2.72386e-05	2.72386e-05	2.72386e-05	2.72386e-05	2.72386e-05	2.72386e-05	2.72386e-05
14167	Fgf12	fibroblast growth factor 12	1.19021	0.374835	2.05338	0.395818	0.70256	0.71616	0.341175	0.629053	0.358526	0.499215
14168	Fgf13	fibroblast growth factor 13	0.127068	2.72386e-05	2.72386e-05	0.020468	0.0191277	0.0206111	2.72386e-05	2.72386e-05	2.72386e-05	0.0557519
14172	Fgf18	fibroblast growth factor 18	2.72386e-05	2.72386e-05	2.72386e-05	2.72386e-05	2.72386e-05	2.72386e-05	2.72386e-05	2.72386e-05	2.72386e-05	2.72386e-05
14173	Fgf2	fibroblast growth factor 2	2.72386e-05	1.94426	2.72386e-05	1.17567	1.47562	2.72386e-05	0.612893	1.35471	0.9963	0.34201
14174	Fgf3	fibroblast growth factor 3	2.72386e-05	2.72386e-05	2.72386e-05	0.309178	2.72386e-05	2.72386e-05	0.690036	2.72386e-05	0.285806	2.72386e-05
14175	Fgf4	fibroblast growth factor 4	2.72386e-05	2.72386e-05	2.72386e-05	2.72386e-05	2.72386e-05	2.72386e-05	2.72386e-05	2.72386e-05	0.00873469	2.72386e-05
14178	Fgf7	fibroblast growth factor 7	2.72386e-05	2.72386e-05	2.72386e-05	2.72386e-05	2.72386e-05	2.72386e-05	2.72386e-05	2.72386e-05	2.72386e-05	2.72386e-05
14179	Fgf8	fibroblast growth factor 8	2.72386e-05	2.72386e-05	2.72386e-05	0.0581065	2.72386e-05	2.72386e-05	2.72386e-05	2.72386e-05	2.72386e-05	2.72386e-05
14181	Fgfbp1	fibroblast growth factor binding protein 1	2.72386e-05	2.72386e-05	2.72386e-05	2.72386e-05	2.72386e-05	2.72386e-05	2.72386e-05	2.72386e-05	2.72386e-05	2.72386e-05
14182	Fgfr1	fibroblast growth factor receptor 1	0.0430167	2.72386e-05	2.72386e-05	2.72386e-05	3.39197	2.72386e-05	1.24882	0.383829	2.72386e-05	2.72386e-05
14183	Fgfr2	fibroblast growth factor receptor 2	2.72386e-05	2.72386e-05	2.72386e-05	0.0330795	2.72386e-05	0.460713	2.72386e-05	2.72386e-05	2.72386e-05	2.72386e-05
14184	Fgfr3	fibroblast growth factor receptor 3	0.253386	2.72386e-05	0.297894	2.72386e-05	2.72386e-05	2.72386e-05	0.0939543	2.72386e-05	0.201079	0.399605
14191	Fgr	FGR proto-oncogene, Src family tyrosine kinase	2.72386e-05	2.72386e-05	2.72386e-05	2.72386e-05	2.72386e-05	2.72386e-05	2.72386e-05	2.72386e-05	2.72386e-05	2.72386e-05
14194	Fh1	fumarate hydratase 1	46.5808	38.4131	57.6544	41.0045	38.193	27.9053	35.7538	25.0805	31.985	45.7781
14198	Fhit	fragile histidine triad gene	0.0529393	1.65167	0.037433	0.0419238	2.72386e-05	0.077317	2.72386e-05	0.124272	2.72386e-05	0.193674
14199	Fhl1	four and a half LIM domains 1	4.78444	1.11471	7.65058	2.23226	1.00947	1.3158	5.73329	1.27615	0.397278	2.6795
14200	Fhl2	four and a half LIM domains 2	2.95165	3.31758	2.08605	43.3865	7.50317	12.8291	1.96629	3.23671	4.79311	43.4013
14201	Fhl3	four and a half LIM domains 3	2.72386e-05	0.120205	0.505485	2.72386e-05	2.72386e-05	0.606898	0.373568	0.126523	0.272049	0.495308
14208	Ppm1g	protein phosphatase 1G (formerly 2C), magnesium-dependent, gamma isoform	0.991205	4.22456	1.66398	4.39386	42.0297	38.2802	41.7144	38.1292	39.8023	37.7554
14211	Smc2	structural maintenance of chromosomes 2	0.17813	2.72386e-05	2.72386e-05	2.72386e-05	2.72386e-05	2.72386e-05	3.08106	2.72386e-05	2.72386e-05	2.72386e-05
14218	Sh3pxd2a	SH3 and PX domains 2A	2.72386e-05	0.0611979	0.692431	2.72386e-05	0.124772	0.632269	2.72386e-05	2.72386e-05	2.72386e-05	2.72386e-05
14219	Ccn2	cellular communication network factor 2	2.72386e-05	2.72386e-05	2.72386e-05	2.72386e-05	2.72386e-05	2.72386e-05	2.72386e-05	2.72386e-05	2.72386e-05	2.72386e-05
14225	Fkbp1a	FK506 binding protein 1a	87.5019	126.962	97.4718	120.157	108.981	128.108	85.3411	109.286	115.746	97.0514
14226	Fkbp1b	FK506 binding protein 1b	2.31722	2.72276	2.60312	1.40813	3.68971	4.24219	3.39705	4.14337	3.71637	3.17699
14227	Fkbp2	FK506 binding protein 2	6.34625	6.52306	5.52466	5.39198	5.95088	7.14283	6.88317	6.07196	4.77112	5.70295
14228	Fkbp4	FK506 binding protein 4	11.1786	8.51872	10.5235	9.0685	4.93573	3.55808	8.06793	6.18604	6.68341	5.12095
14229	Fkbp5	FK506 binding protein 5	2.37829	0.62487	2.04012	0.890838	1.1781	1.37699	0.222324	1.41401	1.82506	1.67753
14230	Fkbp10	FK506 binding protein 10	2.72386e-05	2.72386e-05	2.72386e-05	2.72386e-05	2.72386e-05	2.72386e-05	2.72386e-05	0.182557	2.72386e-05	0.105444
14231	Fkbp7	FK506 binding protein 7	2.72386e-05	2.72386e-05	2.72386e-05	2.72386e-05	2.72386e-05	2.72386e-05	2.72386e-05	2.72386e-05	2.72386e-05	2.72386e-05
14232	Fkbp8	FK506 binding protein 8	1.92927	3.38356	4.10559	2.99686	2.83665	3.0613	1.40104	2.40124	2.58015	1.73153
14235	Foxm1	forkhead box M1	2.72386e-05	2.72386e-05	2.72386e-05	2.72386e-05	2.72386e-05	2.72386e-05	2.72386e-05	2.72386e-05	2.72386e-05	2.72386e-05
14236	Foxn2	forkhead box N2	2.72386e-05	2.72386e-05	2.72386e-05	2.72386e-05	2.72386e-05	2.72386e-05	2.72386e-05	2.72386e-05	2.72386e-05	2.72386e-05
14241	Foxl1	forkhead box L1	2.72386e-05	2.72386e-05	2.72386e-05	2.72386e-05	2.72386e-05	2.72386e-05	2.72386e-05	2.72386e-05	2.72386e-05	2.72386e-05
14245	Lpin1	lipin 1	0.0232365	0.0331767	2.72386e-05	2.72386e-05	2.72386e-05	2.72386e-05	2.72386e-05	2.72386e-05	2.72386e-05	2.72386e-05
14246	Flg	filaggrin	2.72386e-05	2.72386e-05	2.72386e-05	2.72386e-05	2.72386e-05	2.72386e-05	2.72386e-05	0.107337	2.72386e-05	2.72386e-05
14248	Flii	flightless I actin binding protein	0.848598	0.71109	3.63202	0.606826	0.136677	1.02383	1.51796	0.580367	0.391947	3.46583
14251	Flot1	flotillin 1	25.8868	10.3569	19.3815	11.5629	10.1538	9.36251	8.25472	9.36603	7.82496	6.53752
14252	Flot2	flotillin 2	12.1936	9.53788	25.6872	12.6765	16.5911	22.7534	15.6643	21.9927	12.2337	18.8622
14254	Flt1	FMS-like tyrosine kinase 1	2.72386e-05	2.72386e-05	2.72386e-05	2.72386e-05	2.72386e-05	2.72386e-05	2.72386e-05	2.72386e-05	0.593313	0.0409681
14255	Flt3	FMS-like tyrosine kinase 3	2.72386e-05	2.72386e-05	2.72386e-05	2.72386e-05	2.72386e-05	2.72386e-05	2.72386e-05	0.489293	2.72386e-05	2.72386e-05
14257	Flt4	FMS-like tyrosine kinase 4	2.72386e-05	2.72386e-05	2.72386e-05	2.72386e-05	2.72386e-05	0.0362922	2.72386e-05	2.72386e-05	0.0303789	2.72386e-05
14260	Fmn1	formin 1	2.72386e-05	4.64038	0.213895	2.72386e-05	2.72386e-05	2.72386e-05	2.72386e-05	2.72386e-05	2.72386e-05	2.72386e-05
14261	Fmo1	flavin containing monooxygenase 1	0.0910521	0.159415	0.0712147	0.152007	0.018001	0.0153796	0.0816077	2.72386e-05	2.72386e-05	0.0144759
14263	Fmo5	flavin containing monooxygenase 5	2.72386e-05	1.47951	0.0276669	2.72386e-05	2.72386e-05	0.0165443	2.72386e-05	2.72386e-05	0.402502	0.389912
14264	Fmod	fibromodulin	0.0593249	0.0830481	2.72386e-05	2.72386e-05	2.72386e-05	0.280231	2.72386e-05	2.72386e-05	2.72386e-05	2.72386e-05
14265	Fmr1	fragile X messenger ribonucleoprotein 1	1.12102	1.11566	0.866914	1.42568	0.644534	0.860269	0.800821	2.72386e-05	0.653192	0.995226
14266	Aff2	AF4/FMR2 family, member 2	0.748289	0.197428	0.183841	0.198642	1.14611	0.0579614	0.207022	0.211086	2.72386e-05	0.138331
14268	Fn1	fibronectin 1	25.8755	2.72386e-05	0.0109245	2.72386e-05	0.0765426	2.0669	2.72386e-05	0.0478858	0.219165	0.600414
14269	Fnbp1	formin binding protein 1	6.26015	10.3788	4.84476	7.82316	7.16362	6.53825	11.1059	6.18161	6.02881	2.67332
14270	Srgap2	SLIT-ROBO Rho GTPase activating protein 2	4.53433	5.04965	4.13501	5.30819	4.38705	3.20614	7.47104	3.57713	3.96188	3.90332
14272	Fnta	farnesyltransferase, CAAX box, alpha	0.460316	0.138322	0.311899	0.13744	0.619961	2.72386e-05	0.978581	2.72386e-05	2.72386e-05	0.821715
14275	Folr1	folate receptor 1 (adult)	0.386319	0.509054	2.72386e-05	0.0987488	1.24455	3.40373	0.37427	0.296165	0.336438	2.72386e-05
14281	Fos	FBJ osteosarcoma oncogene	2.72386e-05	2.72386e-05	2.72386e-05	2.72386e-05	2.72386e-05	2.72386e-05	2.72386e-05	2.72386e-05	2.72386e-05	2.72386e-05
14287	Fpgs	folylpolyglutamyl synthetase	2.72386e-05	2.72386e-05	2.72386e-05	2.72386e-05	2.72386e-05	2.72386e-05	2.72386e-05	2.72386e-05	2.72386e-05	2.72386e-05
14289	Fpr2	formyl peptide receptor 2	2.72386e-05	2.72386e-05	2.72386e-05	2.72386e-05	2.72386e-05	2.72386e-05	2.72386e-05	2.72386e-05	2.72386e-05	2.72386e-05
14290	Fpr-rs3	formyl peptide receptor, related sequence 3	2.72386e-05	2.72386e-05	2.72386e-05	2.72386e-05	2.72386e-05	2.72386e-05	2.72386e-05	2.72386e-05	2.72386e-05	2.72386e-05
14297	Fxn	frataxin	0.802823	0.924833	1.01677	3.54359	3.84875	3.35876	3.78561	5.26259	3.05378	0.156028
14299	Ncs1	neuronal calcium sensor 1	10.9085	23.8827	14.0932	26.0619	24.2826	32.6013	22.2885	32.7626	27.5644	17.7241
14300	Frg1	FSHD region gene 1	2.72386e-05	2.72386e-05	2.72386e-05	0.114358	0.066153	2.72386e-05	2.72386e-05	2.72386e-05	2.72386e-05	2.72386e-05
14309	Fshr	follicle stimulating hormone receptor	2.72386e-05	2.72386e-05	2.72386e-05	2.72386e-05	2.72386e-05	2.72386e-05	2.72386e-05	2.72386e-05	2.72386e-05	2.72386e-05
14311	Cidec	cell death-inducing DFFA-like effector c	2.72386e-05	2.72386e-05	2.72386e-05	2.72386e-05	2.72386e-05	2.72386e-05	2.72386e-05	2.72386e-05	2.72386e-05	2.72386e-05
14312	Brd2	bromodomain containing 2	2.72386e-05	0.170004	0.091412	0.480041	2.72386e-05	2.72386e-05	0.488638	0.605205	2.72386e-05	2.72386e-05
14314	Fstl1	follistatin-like 1	2.72386e-05	2.72386e-05	2.72386e-05	2.72386e-05	2.72386e-05	2.72386e-05	2.72386e-05	2.72386e-05	2.72386e-05	2.72386e-05
14317	Ftcd	formiminotransferase cyclodeaminase	2.72386e-05	2.72386e-05	2.72386e-05	2.72386e-05	2.72386e-05	2.72386e-05	2.72386e-05	2.72386e-05	2.72386e-05	2.72386e-05
14319	Fth1	ferritin heavy polypeptide 1	2.66496	1.87176	1.40773	3.00896	6.31057	3.39818	4.20013	5.83032	5.39939	1.21793
14339	Aktip	AKT interacting protein	0.357607	2.72386e-05	2.72386e-05	0.117064	2.72386e-05	2.72386e-05	2.72386e-05	2.72386e-05	2.72386e-05	2.72386e-05
14344	Fut2	fucosyltransferase 2	2.72386e-05	2.72386e-05	2.72386e-05	2.72386e-05	2.72386e-05	2.72386e-05	2.72386e-05	2.72386e-05	2.72386e-05	2.72386e-05
14347	Fut7	fucosyltransferase 7	2.72386e-05	2.72386e-05	2.72386e-05	2.72386e-05	2.72386e-05	2.72386e-05	2.72386e-05	2.72386e-05	2.72386e-05	2.72386e-05
14348	Fut9	fucosyltransferase 9	2.72386e-05	2.72386e-05	2.72386e-05	2.72386e-05	2.72386e-05	2.72386e-05	2.72386e-05	2.72386e-05	2.72386e-05	2.72386e-05
14349	Fv1	Friend virus susceptibility 1	2.72386e-05	2.72386e-05	2.72386e-05	2.72386e-05	2.72386e-05	2.72386e-05	2.72386e-05	2.72386e-05	0.275538	0.0226997
14356	Timm10b	translocase of inner mitochondrial membrane 10B	0.64094	0.363702	1.8314	0.42098	0.241149	2.72386e-05	0.207907	1.19312	2.72386e-05	0.233194
14359	Fxr1	FMR1 autosomal homolog 1	4.93177	3.44201	7.29397	3.784	3.17486	3.92276	1.73528	3.32317	0.375147	2.3883
14360	Fyn	Fyn proto-oncogene	2.7414	0.789381	10.2604	2.13782	1.84001	0.857411	1.41613	1.64535	2.42262	5.24864
14362	Fzd1	frizzled class receptor 1	2.72386e-05	2.72386e-05	2.72386e-05	0.990117	2.72386e-05	2.72386e-05	2.72386e-05	0.146223	2.72386e-05	2.72386e-05
14365	Fzd3	frizzled class receptor 3	2.72386e-05	2.72386e-05	2.72386e-05	2.72386e-05	2.72386e-05	2.72386e-05	2.72386e-05	2.72386e-05	2.72386e-05	2.72386e-05
14369	Fzd7	frizzled class receptor 7	2.72386e-05	2.72386e-05	0.125947	2.72386e-05	2.72386e-05	2.72386e-05	2.72386e-05	2.72386e-05	2.72386e-05	2.72386e-05
14371	Fzd9	frizzled class receptor 9	2.72386e-05	2.72386e-05	2.72386e-05	2.72386e-05	2.72386e-05	2.72386e-05	2.72386e-05	2.72386e-05	2.72386e-05	2.72386e-05
14373	G0s2	G0/G1 switch gene 2	0.139745	2.72386e-05	0.176414	2.72386e-05	0.544276	2.72386e-05	2.72386e-05	2.72386e-05	2.72386e-05	2.72386e-05
14375	Xrcc6	X-ray repair complementing defective repair in Chinese hamster cells 6	0.0174099	0.252951	1.08085	0.270108	0.165005	0.300349	0.256343	0.244433	0.179976	0.343785
14376	Ganab	alpha glucosidase 2 alpha neutral subunit	16.9189	8.10122	17.804	10.7319	8.73687	15.4224	8.63218	7.60033	7.01185	10.7414
14377	G6pc	glucose-6-phosphatase, catalytic	2.72386e-05	2.72386e-05	2.72386e-05	2.72386e-05	2.72386e-05	2.72386e-05	2.72386e-05	2.72386e-05	2.72386e-05	2.72386e-05
14380	G6pd2	glucose-6-phosphate dehydrogenase 2	2.72386e-05	2.72386e-05	2.72386e-05	2.72386e-05	2.72386e-05	2.72386e-05	2.72386e-05	2.72386e-05	2.72386e-05	2.72386e-05
14381	G6pdx	glucose-6-phosphate dehydrogenase X-linked	9.65351	10.2267	5.26683	8.22327	7.14502	7.62021	9.19395	9.38554	6.55888	7.23075
14385	Slc37a4	solute carrier family 37 (glucose-6-phosphate transporter), member 4	2.72386e-05	2.72386e-05	2.72386e-05	2.72386e-05	2.72386e-05	2.72386e-05	2.72386e-05	2.72386e-05	2.72386e-05	2.72386e-05
14387	Gaa	glucosidase, alpha, acid	4.07795	3.58317	3.05143	2.65218	1.43921	1.22838	4.52178	4.23986	2.04203	2.83239
14388	Gab1	growth factor receptor bound protein 2-associated protein 1	1.06499	0.820389	2.72386e-05	0.0567395	1.38773	0.45132	1.00827	0.978634	0.785332	0.469036
14389	Gab2	growth factor receptor bound protein 2-associated protein 2	0.665316	2.72386e-05	2.72386e-05	2.72386e-05	2.72386e-05	0.201714	2.72386e-05	0.27614	0.188924	0.400158
14390	Gabpa	GA repeat binding protein, alpha	2.72386e-05	2.72386e-05	0.0803117	2.72386e-05	2.72386e-05	2.72386e-05	2.72386e-05	2.72386e-05	2.72386e-05	2.72386e-05
14391	Gabpb1	GA repeat binding protein, beta 1	2.72386e-05	0.815368	0.0490841	0.0800126	0.147389	0.0922539	2.72386e-05	0.10553	2.72386e-05	0.0916295
14394	Gabra1	gamma-aminobutyric acid (GABA) A receptor, subunit alpha 1	10.6277	4.59901	12.93	7.5518	7.74518	7.07443	6.50963	6.68946	5.34283	8.47106
14395	Gabra2	gamma-aminobutyric acid (GABA) A receptor, subunit alpha 2	3.12534	0.980869	4.00719	1.4101	3.14875	2.7989	1.34409	3.13405	2.04541	3.71417
14396	Gabra3	gamma-aminobutyric acid (GABA) A receptor, subunit alpha 3	0.276112	0.120508	0.0540569	0.159035	0.325782	0.12167	0.0749884	2.72386e-05	2.72386e-05	0.0901163
14397	Gabra4	gamma-aminobutyric acid (GABA) A receptor, subunit alpha 4	2.89902	0.549176	0.083115	0.156545	5.82265	2.47428	6.52552	0.538021	0.0327606	0.235164
14399	Gabra6	gamma-aminobutyric acid (GABA) A receptor, subunit alpha 6	2.72386e-05	2.72386e-05	0.566987	2.72386e-05	2.72386e-05	2.72386e-05	2.72386e-05	2.72386e-05	2.72386e-05	2.72386e-05
14400	Gabrb1	gamma-aminobutyric acid (GABA) A receptor, subunit beta 1	3.95293	1.30717	0.908743	1.50272	1.41575	0.326827	1.36466	1.50366	2.29188	3.07684
14401	Gabrb2	gamma-aminobutyric acid (GABA) A receptor, subunit beta 2	3.95708	8.46442	7.39298	3.93272	4.08598	6.65757	8.97123	8.36329	3.86102	6.63237
14402	Gabrb3	gamma-aminobutyric acid (GABA) A receptor, subunit beta 3	3.98867	5.4251	5.60357	3.26565	2.38017	4.24118	2.06852	4.08618	1.18329	2.48782
14403	Gabrd	gamma-aminobutyric acid (GABA) A receptor, subunit delta	0.0191302	0.0482465	0.0224221	2.72386e-05	0.0944051	0.025637	0.074073	0.020539	0.0275904	0.0272366
14404	Gabre	gamma-aminobutyric acid (GABA) A receptor, subunit epsilon	2.72386e-05	2.72386e-05	2.72386e-05	2.72386e-05	2.72386e-05	2.72386e-05	2.72386e-05	2.72386e-05	2.72386e-05	2.72386e-05
14405	Gabrg1	gamma-aminobutyric acid (GABA) A receptor, subunit gamma 1	2.72386e-05	2.72386e-05	2.72386e-05	2.72386e-05	0.286284	2.72386e-05	2.72386e-05	2.72386e-05	2.72386e-05	2.72386e-05
14406	Gabrg2	gamma-aminobutyric acid (GABA) A receptor, subunit gamma 2	2.22925	1.50553	2.03319	1.28641	0.779424	2.21547	1.16019	0.999393	1.02648	2.32675
14408	Gabrr1	gamma-aminobutyric acid (GABA) C receptor, subunit rho 1	0.156411	2.72386e-05	0.0926585	2.72386e-05	2.72386e-05	0.128809	2.72386e-05	2.72386e-05	2.72386e-05	0.176536
14412	Slc6a13	solute carrier family 6 (neurotransmitter transporter, GABA), member 13	0.0391269	2.72386e-05	2.72386e-05	0.0586132	2.72386e-05	2.72386e-05	2.72386e-05	2.72386e-05	2.72386e-05	2.72386e-05
14415	Gad1	glutamate decarboxylase 1	9.88371	8.18526	9.43745	4.64244	5.35125	6.96195	6.88713	7.06575	6.15242	7.45633
14417	Gad2	glutamic acid decarboxylase 2	13.9662	8.14935	4.48943	7.9627	5.41849	5.60046	5.54943	5.55315	5.38414	7.23534
14419	Gal	galanin and GMAP prepropeptide	2.72386e-05	2.72386e-05	2.72386e-05	2.72386e-05	0.0209966	0.0189835	2.72386e-05	2.72386e-05	0.0140168	2.72386e-05
14420	Galc	galactosylceramidase	0.231202	0.239664	2.72386e-05	2.72386e-05	2.72386e-05	2.72386e-05	0.150121	2.72386e-05	2.72386e-05	2.72386e-05
14421	B4galnt1	beta-1,4-N-acetyl-galactosaminyl transferase 1	0.204402	2.72386e-05	0.098206	2.72386e-05	0.231462	2.72386e-05	0.664528	2.72386e-05	2.72386e-05	2.72386e-05
14422	B4galnt2	beta-1,4-N-acetyl-galactosaminyl transferase 2	2.72386e-05	2.72386e-05	2.72386e-05	2.72386e-05	0.153044	2.72386e-05	0.118677	2.72386e-05	2.72386e-05	2.72386e-05
14423	Galnt1	polypeptide N-acetylgalactosaminyltransferase 1	0.0662235	0.0336722	2.72386e-05	2.72386e-05	2.72386e-05	0.024802	0.111641	2.72386e-05	2.72386e-05	0.0372092
14425	Galnt3	polypeptide N-acetylgalactosaminyltransferase 3	2.72386e-05	2.72386e-05	2.72386e-05	2.72386e-05	2.72386e-05	2.72386e-05	2.72386e-05	2.72386e-05	2.72386e-05	2.72386e-05
14426	Galnt4	polypeptide N-acetylgalactosaminyltransferase 4	2.72386e-05	2.72386e-05	2.72386e-05	2.72386e-05	2.72386e-05	2.72386e-05	2.72386e-05	2.72386e-05	2.72386e-05	2.72386e-05
14427	Galr1	galanin receptor 1	2.72386e-05	2.72386e-05	2.72386e-05	2.72386e-05	2.72386e-05	2.72386e-05	2.72386e-05	2.72386e-05	2.72386e-05	2.72386e-05
14430	Galt	galactose-1-phosphate uridyl transferase	0.00923816	2.72386e-05	2.72386e-05	0.085733	0.061552	0.169834	2.72386e-05	0.0856849	0.0605219	2.72386e-05
14431	Gamt	guanidinoacetate methyltransferase	1.27404	0.212418	0.974751	0.524052	0.428249	0.482249	0.303741	0.388915	0.520459	0.625881
14432	Gap43	growth associated protein 43	46.7866	153.6	25.5347	115.435	130.916	107.924	89.1311	133.905	145.015	65.5429
14450	Gart	phosphoribosylglycinamide formyltransferase	5.06762	3.14598	8.00968	4.29182	2.81498	3.29986	3.07659	1.94993	3.10461	3.81158
14453	Gas2	growth arrest specific 2	2.72386e-05	2.72386e-05	0.0231917	2.72386e-05	0.0465074	2.72386e-05	0.0516134	0.0428127	2.72386e-05	0.0131624
14456	Gas6	growth arrest specific 6	2.72386e-05	2.72386e-05	0.411327	0.472864	0.165694	0.154061	0.359734	0.305027	2.72386e-05	0.4659
14457	Gas7	growth arrest specific 7	7.88374	7.62811	9.89713	14.9478	13.386	8.64682	8.637	11.1262	6.98519	6.53254
14462	Gata3	GATA binding protein 3	0.101972	2.72386e-05	2.72386e-05	2.72386e-05	2.72386e-05	2.72386e-05	2.72386e-05	2.72386e-05	2.72386e-05	2.72386e-05
14463	Gata4	GATA binding protein 4	2.72386e-05	2.72386e-05	2.72386e-05	2.72386e-05	2.72386e-05	2.72386e-05	2.72386e-05	2.72386e-05	2.72386e-05	2.72386e-05
14464	Gata5	GATA binding protein 5	2.72386e-05	2.72386e-05	2.72386e-05	2.72386e-05	2.72386e-05	2.72386e-05	2.72386e-05	2.72386e-05	2.72386e-05	2.72386e-05
14466	Gba	glucosidase, beta, acid	0.494346	2.72386e-05	0.607349	0.0817988	2.72386e-05	2.72386e-05	0.394378	2.72386e-05	0.095698	0.660946
14467	Nipsnap2	nipsnap homolog 2	8.64587	10.235	13.4637	7.3053	7.28739	3.28895	5.98989	5.66291	2.27681	4.75086
14468	Gbp2b	guanylate binding protein 2b	2.72386e-05	2.72386e-05	1.72272	2.72386e-05	2.72386e-05	2.72386e-05	2.72386e-05	2.72386e-05	2.72386e-05	0.0772886
14469	Gbp2	guanylate binding protein 2	2.72386e-05	2.72386e-05	2.72386e-05	2.72386e-05	2.72386e-05	2.72386e-05	2.72386e-05	2.72386e-05	2.72386e-05	2.72386e-05
14470	Rabac1	Rab acceptor 1 (prenylated)	2.72386e-05	2.72386e-05	0.128509	2.72386e-05	0.178071	2.72386e-05	2.72386e-05	2.72386e-05	0.0587231	2.72386e-05
14473	Gc	vitamin D binding protein	0.105798	2.0068	0.0519446	2.72386e-05	2.72386e-05	0.0764781	2.72386e-05	2.72386e-05	2.72386e-05	5.72104
14479	Usp15	ubiquitin specific peptidase 15	2.6997	3.43738	3.821	3.93939	3.61598	3.26826	2.19291	3.00572	1.77946	2.93863
14489	Mtpn	myotrophin	46.5848	60.0066	51.806	62.7655	57.2362	60.0784	53.9769	64.5455	56.0481	45.942
14533	Bloc1s1	biogenesis of lysosomal organelles complex-1, subunit 1	0.505218	2.72386e-05	2.72386e-05	1.15723	2.72386e-05	1.23447	0.501644	1.21121	0.626384	0.62266
14534	Kat2a	K(lysine) acetyltransferase 2A	0.122242	2.72386e-05	2.72386e-05	2.72386e-05	2.72386e-05	2.72386e-05	2.72386e-05	2.72386e-05	2.72386e-05	2.72386e-05
14538	Gcnt2	glucosaminyl (N-acetyl) transferase 2, I-branching enzyme	2.72386e-05	2.72386e-05	2.72386e-05	2.72386e-05	2.72386e-05	2.72386e-05	2.72386e-05	2.72386e-05	2.72386e-05	2.72386e-05
14544	Gda	guanine deaminase	72.9173	41.4332	72.0921	43.5653	44.8031	51.7605	43.8821	62.9163	37.6888	72.339
14545	Gdap1	ganglioside-induced differentiation-associated-protein 1	14.5977	12.0602	18.8313	12.2493	19.4118	23.2506	19.6776	22.6065	18.2566	12.7449
14547	Gdap2	ganglioside-induced differentiation-associated-protein 2	2.72386e-05	2.72386e-05	0.0702645	0.0709467	0.0552131	0.0586097	2.72386e-05	2.72386e-05	2.72386e-05	2.72386e-05
14548	Mrps33	mitochondrial ribosomal protein S33	3.62907	2.72386e-05	2.72386e-05	0.584965	0.544706	0.0252848	0.0118545	0.584924	0.449051	0.752501
14555	Gpd1	glycerol-3-phosphate dehydrogenase 1 (soluble)	33.1837	19.7976	25.5235	14.2202	23.2151	23.4733	24.0699	22.0517	15.9016	26.6824
14560	Gdf10	growth differentiation factor 10	2.72386e-05	2.72386e-05	2.72386e-05	2.72386e-05	2.72386e-05	2.72386e-05	2.72386e-05	2.72386e-05	2.72386e-05	2.72386e-05
14561	Gdf11	growth differentiation factor 11	2.72386e-05	2.72386e-05	2.72386e-05	2.72386e-05	2.72386e-05	2.72386e-05	2.72386e-05	2.72386e-05	2.72386e-05	2.72386e-05
14563	Gdf5	growth differentiation factor 5	2.72386e-05	2.72386e-05	2.72386e-05	2.72386e-05	2.72386e-05	2.72386e-05	2.72386e-05	2.72386e-05	2.72386e-05	2.72386e-05
14566	Gdf9	growth differentiation factor 9	2.72386e-05	2.72386e-05	2.72386e-05	0.147425	2.72386e-05	2.72386e-05	2.72386e-05	2.72386e-05	2.72386e-05	2.72386e-05
14567	Gdi1	guanosine diphosphate (GDP) dissociation inhibitor 1	213.77	203.616	164.007	98.371	109.59	209.695	216.87	109.672	150.556	155.159
14569	Gdi2	guanosine diphosphate (GDP) dissociation inhibitor 2	107.32	38.3042	129.621	69.7265	50.7062	40.8938	46.0632	32.7441	38.7318	101.062
14571	Gpd2	glycerol phosphate dehydrogenase 2, mitochondrial	120.676	55.8787	99.3013	84.0441	80.1081	75.1715	70.5581	70.7518	62.5869	90.3716
14579	Gem	GTP binding protein (gene overexpressed in skeletal muscle)	2.72386e-05	2.72386e-05	2.72386e-05	2.72386e-05	2.72386e-05	2.72386e-05	2.72386e-05	0.0594061	2.72386e-05	2.72386e-05
14580	Gfap	glial fibrillary acidic protein	232.776	119.475	169.589	132.306	153.633	111.59	97.6843	140.988	144.568	158.689
14581	Gfi1	growth factor independent 1 transcription repressor	2.72386e-05	2.72386e-05	2.72386e-05	2.72386e-05	2.72386e-05	2.72386e-05	2.72386e-05	2.72386e-05	2.72386e-05	2.72386e-05
14583	Gfpt1	glutamine fructose-6-phosphate transaminase 1	0.673815	0.426345	0.834328	0.610252	0.260496	0.654777	0.526996	0.786698	0.35886	0.71208
14584	Gfpt2	glutamine fructose-6-phosphate transaminase 2	2.72386e-05	2.72386e-05	2.72386e-05	2.72386e-05	2.72386e-05	2.72386e-05	2.72386e-05	2.72386e-05	2.72386e-05	2.72386e-05
14585	Gfra1	glial cell line derived neurotrophic factor family receptor alpha 1	0.433434	0.991111	1.22201	0.540178	1.25775	0.680755	0.937437	1.70331	1.43449	0.621901
14586	Gfra2	glial cell line derived neurotrophic factor family receptor alpha 2	1.01817	1.79757	0.459061	1.83669	3.00866	2.81413	2.85434	3.26512	3.41983	1.58844
14590	Ggh	gamma-glutamyl hydrolase	2.72386e-05	2.72386e-05	1.63667	2.72386e-05	2.72386e-05	2.72386e-05	2.72386e-05	2.72386e-05	1.32926	2.72386e-05
14593	Ggps1	geranylgeranyl diphosphate synthase 1	1.89735	1.56165	2.15788	1.44839	0.751982	1.70801	4.7188	0.194229	0.534981	0.941826
14595	B4galt1	UDP-Gal:betaGlcNAc beta 1,4- galactosyltransferase, polypeptide 1	2.72386e-05	2.72386e-05	2.72386e-05	2.72386e-05	2.72386e-05	2.72386e-05	2.72386e-05	2.72386e-05	2.72386e-05	2.72386e-05
14598	Ggt1	gamma-glutamyltransferase 1	3.7162	0.118281	2.72386e-05	0.117641	0.378974	2.72386e-05	0.465863	0.40443	0.243272	2.25668
14599	Gh	growth hormone	2.72386e-05	2.72386e-05	0.142008	2.72386e-05	2.72386e-05	2.72386e-05	0.0827897	2.72386e-05	2.72386e-05	2.72386e-05
14600	Ghr	growth hormone receptor	2.72386e-05	2.72386e-05	2.72386e-05	2.72386e-05	2.72386e-05	0.227451	2.72386e-05	2.72386e-05	2.72386e-05	2.72386e-05
14605	Tsc22d3	TSC22 domain family, member 3	0.168908	0.389418	2.72386e-05	0.378399	7.75011	1.71914	0.550999	0.506498	0.174995	2.72386e-05
14607	Gip	gastric inhibitory polypeptide	2.72386e-05	2.72386e-05	2.72386e-05	2.72386e-05	2.72386e-05	0.508512	2.72386e-05	2.72386e-05	2.72386e-05	0.502502
14609	Gja1	gap junction protein, alpha 1	19.4393	23.1738	16.7207	16.2791	14.2743	16.2287	15.4726	15.5743	9.03527	10.7659
14612	Gja4	gap junction protein, alpha 4	2.72386e-05	2.72386e-05	2.72386e-05	2.72386e-05	2.72386e-05	2.72386e-05	2.72386e-05	2.72386e-05	2.72386e-05	2.72386e-05
14613	Gja5	gap junction protein, alpha 5	2.72386e-05	2.72386e-05	2.72386e-05	2.72386e-05	2.72386e-05	2.72386e-05	2.72386e-05	2.72386e-05	2.72386e-05	2.72386e-05
14615	Gjc1	gap junction protein, gamma 1	2.72386e-05	2.72386e-05	2.72386e-05	2.72386e-05	2.72386e-05	2.72386e-05	2.72386e-05	2.72386e-05	2.72386e-05	2.72386e-05
14616	Gja8	gap junction protein, alpha 8	2.72386e-05	2.72386e-05	2.72386e-05	2.72386e-05	2.72386e-05	2.72386e-05	2.72386e-05	2.72386e-05	0.205074	2.72386e-05
14618	Gjb1	gap junction protein, beta 1	1.7621	2.72386e-05	2.72386e-05	2.72386e-05	2.22076	2.72386e-05	1.84514	2.72386e-05	2.72386e-05	2.72386e-05
14619	Gjb2	gap junction protein, beta 2	2.72386e-05	2.72386e-05	2.72386e-05	2.72386e-05	2.72386e-05	2.72386e-05	2.72386e-05	2.72386e-05	2.72386e-05	2.72386e-05
14621	Gjb4	gap junction protein, beta 4	2.72386e-05	2.72386e-05	2.72386e-05	2.72386e-05	2.72386e-05	2.72386e-05	2.72386e-05	0.0637964	2.72386e-05	2.72386e-05
14623	Gjb6	gap junction protein, beta 6	2.72386e-05	2.72386e-05	2.72386e-05	2.72386e-05	2.72386e-05	2.72386e-05	5.50198	2.72386e-05	2.72386e-05	2.72386e-05
14625	Gykl1	glycerol kinase-like 1	2.72386e-05	2.72386e-05	2.72386e-05	2.72386e-05	2.72386e-05	2.72386e-05	2.72386e-05	2.72386e-05	2.72386e-05	2.72386e-05
14628	Ostm1	osteopetrosis associated transmembrane protein 1	2.72386e-05	2.72386e-05	2.72386e-05	2.72386e-05	0.198896	0.558007	0.141208	0.21018	0.384426	2.72386e-05
14629	Gclc	glutamate-cysteine ligase, catalytic subunit	4.08695	0.358928	3.72447	0.63948	1.72895	0.844526	1.4179	1.12773	4.41234	2.12859
14630	Gclm	glutamate-cysteine ligase, modifier subunit	0.917911	2.72386e-05	0.686635	0.262771	0.327338	2.72386e-05	0.953077	2.72386e-05	0.190506	0.350527
14632	Gli1	GLI-Kruppel family member GLI1	2.72386e-05	2.72386e-05	2.72386e-05	2.72386e-05	2.72386e-05	2.72386e-05	2.72386e-05	2.72386e-05	2.72386e-05	2.72386e-05
14633	Gli2	GLI-Kruppel family member GLI2	2.72386e-05	2.72386e-05	2.72386e-05	0.118802	2.72386e-05	2.72386e-05	2.72386e-05	2.72386e-05	2.72386e-05	2.72386e-05
14634	Gli3	GLI-Kruppel family member GLI3	2.72386e-05	2.72386e-05	2.72386e-05	2.72386e-05	2.72386e-05	2.72386e-05	2.72386e-05	2.72386e-05	2.72386e-05	2.72386e-05
14635	Galk1	galactokinase 1	5.04895	6.75511	0.431291	3.57271	2.72386e-05	0.321836	0.381277	0.521531	0.679216	0.892322
14645	Glul	glutamate-ammonia ligase (glutamine synthetase)	361.665	273.798	202.269	185.292	178.513	203.535	207.113	169.159	116.24	275.914
14651	Hagh	hydroxyacyl glutathione hydrolase	9.75334	7.61259	11.0041	8.97057	7.70235	8.83394	8.54636	7.22072	6.25434	7.55087
14652	Glp1r	glucagon-like peptide 1 receptor	2.72386e-05	2.72386e-05	2.72386e-05	0.112075	2.72386e-05	2.72386e-05	2.72386e-05	0.340349	0.37188	2.72386e-05
14654	Glra1	glycine receptor, alpha 1 subunit	2.72386e-05	2.72386e-05	2.72386e-05	2.72386e-05	2.72386e-05	2.72386e-05	2.72386e-05	2.72386e-05	2.72386e-05	2.72386e-05
14657	Glra4	glycine receptor, alpha 4 subunit	2.72386e-05	2.72386e-05	2.72386e-05	2.72386e-05	2.72386e-05	2.72386e-05	2.72386e-05	2.72386e-05	2.72386e-05	2.72386e-05
14658	Glrb	glycine receptor, beta subunit	2.72386e-05	2.72386e-05	2.72386e-05	2.72386e-05	2.72386e-05	2.72386e-05	2.72386e-05	2.72386e-05	2.72386e-05	2.72386e-05
14660	Gls	glutaminase	17.5585	28.93	29.1971	19.3285	12.9457	32.7819	11.7058	35.1515	17.967	25.4967
14661	Glud1	glutamate dehydrogenase 1	193.602	136.311	160.665	121.667	119.847	139.199	133.352	114.278	94.3629	139.029
14664	Slc6a9	solute carrier family 6 (neurotransmitter transporter, glycine), member 9	4.78046	4.88092	2.55829	2.66092	1.97068	3.69166	3.56778	0.24029	2.15796	1.19629
14667	Gm2a	GM2 ganglioside activator protein	1.48407	1.08286	0.868429	0.563015	0.500062	0.106108	0.204628	1.17958	1.66447	1.81989
14670	Gnl1	guanine nucleotide binding protein-like 1	5.78465	0.45332	5.73184	0.949343	2.31816	5.50007	2.58894	0.761297	1.10606	5.54006
14672	Gna11	guanine nucleotide binding protein, alpha 11	30.4403	6.24401	8.95623	20.5319	14.6966	7.00338	6.32396	15.2468	5.83818	12.2623
14673	Gna12	guanine nucleotide binding protein, alpha 12	0.184649	2.72386e-05	0.197344	0.261408	0.0514917	0.258698	0.126365	0.109595	0.122045	0.203503
14674	Gna13	guanine nucleotide binding protein, alpha 13	10.9325	5.53356	123.928	7.0902	11.9568	3.89788	5.54223	13.5164	5.18874	9.09339
14675	Gna14	guanine nucleotide binding protein, alpha 14	2.72386e-05	2.72386e-05	2.72386e-05	2.72386e-05	2.72386e-05	2.72386e-05	2.72386e-05	2.72386e-05	2.72386e-05	2.72386e-05
14676	Gna15	guanine nucleotide binding protein, alpha 15	2.72386e-05	2.72386e-05	2.72386e-05	2.72386e-05	2.72386e-05	1.00152	2.72386e-05	2.72386e-05	2.72386e-05	2.72386e-05
14677	Gnai1	guanine nucleotide binding protein (G protein), alpha inhibiting 1	7.409	7.20276	6.8335	7.28341	6.30586	8.02405	7.2813	7.04722	4.70095	11.2511
14678	Gnai2	guanine nucleotide binding protein (G protein), alpha inhibiting 2	188.178	44.549	45.4389	34.9433	33.4105	35.0058	62.0125	36.8343	54.9227	176.71
14679	Gnai3	guanine nucleotide binding protein (G protein), alpha inhibiting 3	1.45179	0.862713	2.34997	2.23618	1.97189	1.50805	1.67372	1.81162	0.770847	2.08897
14680	Gnal	guanine nucleotide binding protein, alpha stimulating, olfactory type	0.156301	2.72386e-05	0.159006	0.0804589	0.121693	0.119462	2.72386e-05	0.114031	0.088232	2.72386e-05
14681	Gnao1	guanine nucleotide binding protein, alpha O	487.851	431.273	476.06	475.432	461.901	473.156	237.179	389.927	272.862	360.887
14682	Gnaq	guanine nucleotide binding protein, alpha q polypeptide	19.7767	29.7009	40.3901	19.1753	19.0077	34.127	30.6424	6.63763	13.909	22.388
14683	Gnas	GNAS (guanine nucleotide binding protein, alpha stimulating) complex locus	38.6568	16.4698	16.2278	11.9211	44.8962	14.1968	49.9554	12.6647	7.14396	11.6773
14686	Gnat2	G protein subunit alpha transducin 2	2.72386e-05	0.0849517	2.72386e-05	2.72386e-05	2.72386e-05	2.72386e-05	2.72386e-05	2.72386e-05	2.72386e-05	2.72386e-05
14687	Gnaz	guanine nucleotide binding protein, alpha z subunit	30.6603	13.6676	31.8705	10.7868	14.4791	17.4892	17.1513	14.9166	12.9454	12.4223
14688	Gnb1	guanine nucleotide binding protein (G protein), beta 1	244.194	108.582	229.096	116.513	91.1329	97.5016	140.859	119.492	108.227	178.54
14693	Gnb2	guanine nucleotide binding protein (G protein), beta 2	59.3853	57.0227	74.2107	43.3968	39.5341	40.4739	49.6392	51.1127	34.2165	72.5143
14694	Rack1	receptor for activated C kinase 1	29.1571	20.1315	37.2379	14.7184	14.7219	18.0164	20.6886	13.1406	7.13213	16.0252
14695	Gnb3	guanine nucleotide binding protein (G protein), beta 3	2.72386e-05	2.72386e-05	2.72386e-05	0.368954	2.72386e-05	2.72386e-05	2.72386e-05	2.72386e-05	2.72386e-05	2.72386e-05
14696	Gnb4	guanine nucleotide binding protein (G protein), beta 4	0.735749	0.604166	0.433663	0.171449	0.145944	0.124105	0.217106	2.22443	0.132139	0.33687
14697	Gnb5	guanine nucleotide binding protein (G protein), beta 5	15.5874	12.7601	11.2172	7.96483	9.60858	9.07644	11.4874	8.57646	7.47448	8.11637
14700	Gng10	guanine nucleotide binding protein (G protein), gamma 10	0.600782	2.31259	0.826542	0.106349	1.04273	3.19554	0.691423	1.05121	1.08179	0.669635
14701	Gng12	guanine nucleotide binding protein (G protein), gamma 12	7.41623	10.058	17.5631	1.17503	11.6841	11.5476	17.0258	8.33634	7.93845	16.1196
14702	Gng2	guanine nucleotide binding protein (G protein), gamma 2	48.6986	89.9475	40.8864	77.0115	81.6084	59.5922	89.7214	93.1704	128.346	62.6329
14704	Gng3	guanine nucleotide binding protein (G protein), gamma 3	27.2104	13.7896	26.6538	23.8598	21.1081	21.5069	26.682	22.6422	22.5561	16.5888
14705	Bscl2	Berardinelli-Seip congenital lipodystrophy 2 (seipin)	2.72386e-05	2.72386e-05	2.72386e-05	2.72386e-05	2.72386e-05	2.72386e-05	2.72386e-05	2.72386e-05	2.72386e-05	2.72386e-05
14706	Gng4	guanine nucleotide binding protein (G protein), gamma 4	5.46311	11.2674	3.68398	2.2755	12.1621	7.45892	9.46728	12.4606	9.36572	5.79552
14708	Gng7	guanine nucleotide binding protein (G protein), gamma 7	7.83907	11.3829	11.8305	17.3158	16.0706	13.3025	8.94634	15.9182	13.7923	10.9181
14709	Gng8	guanine nucleotide binding protein (G protein), gamma 8	2.72386e-05	2.72386e-05	2.72386e-05	0.334618	0.606063	0.470536	0.857793	0.572476	2.72386e-05	0.439665
14710	Gngt2	guanine nucleotide binding protein (G protein), gamma transducing activity polypeptide 2	2.72386e-05	0.101556	2.72386e-05	2.72386e-05	2.72386e-05	2.72386e-05	2.72386e-05	2.72386e-05	2.72386e-05	2.72386e-05
14712	Gnpat	glyceronephosphate O-acyltransferase	2.72386e-05	2.72386e-05	2.72386e-05	2.72386e-05	2.72386e-05	2.72386e-05	2.72386e-05	2.72386e-05	2.72386e-05	0.141583
14715	Gnrhr	gonadotropin releasing hormone receptor	2.72386e-05	2.72386e-05	2.72386e-05	2.72386e-05	2.72386e-05	2.72386e-05	2.72386e-05	2.72386e-05	2.72386e-05	0.146437
14718	Got1	glutamic-oxaloacetic transaminase 1, soluble	314.355	215.64	298.947	218.719	225.967	199.349	213.229	175.601	191.614	259.474
14719	Got2	glutamatic-oxaloacetic transaminase 2, mitochondrial	309.574	166.299	326.045	170.003	199.221	169.28	175.625	141.267	119.996	279.185
14723	Gp1ba	glycoprotein 1b, alpha polypeptide	2.72386e-05	2.72386e-05	2.72386e-05	2.72386e-05	2.72386e-05	2.72386e-05	2.72386e-05	2.72386e-05	2.72386e-05	2.72386e-05
14725	Lrp2	low density lipoprotein receptor-related protein 2	2.72386e-05	0.0109049	2.72386e-05	2.72386e-05	2.72386e-05	2.72386e-05	2.72386e-05	2.72386e-05	2.72386e-05	2.72386e-05
14726	Pdpn	podoplanin	2.72386e-05	2.72386e-05	0.0990145	0.0994931	0.107776	2.72386e-05	2.72386e-05	2.72386e-05	2.72386e-05	2.72386e-05
14727	Lilrb4b	leukocyte immunoglobulin-like receptor, subfamily B, member 4B	2.72386e-05	2.72386e-05	0.386173	2.72386e-05	2.72386e-05	2.72386e-05	2.72386e-05	2.72386e-05	2.72386e-05	2.72386e-05
14728	Lilrb4a	leukocyte immunoglobulin-like receptor, subfamily B, member 4A	2.72386e-05	2.72386e-05	2.72386e-05	2.72386e-05	2.72386e-05	2.72386e-05	2.72386e-05	2.72386e-05	2.72386e-05	2.72386e-05
14729	Gp5	glycoprotein 5 (platelet)	2.72386e-05	2.72386e-05	2.72386e-05	2.72386e-05	2.72386e-05	2.72386e-05	2.72386e-05	2.72386e-05	2.72386e-05	2.72386e-05
14731	Gpaa1	GPI anchor attachment protein 1	0.915499	0.888807	0.338637	1.04426	0.917755	0.809802	0.601815	0.609457	0.516527	0.929286
14732	Gpam	glycerol-3-phosphate acyltransferase, mitochondrial	2.72386e-05	2.72386e-05	0.108176	2.72386e-05	2.72386e-05	2.72386e-05	0.00472031	2.72386e-05	2.72386e-05	2.72386e-05
14733	Gpc1	glypican 1	4.96481	12.5313	6.19482	12.4522	13.3978	12.3525	10.0981	11.7919	15.894	8.82477
14734	Gpc3	glypican 3	2.72386e-05	2.72386e-05	2.72386e-05	2.72386e-05	0.0141045	0.326342	0.0142067	0.0182539	0.0172962	2.72386e-05
14735	Gpc4	glypican 4	2.31852	5.46081	16.8401	7.20482	6.02669	2.98362	2.19042	4.70657	7.59826	2.85505
14745	Lpar1	lysophosphatidic acid receptor 1	2.72386e-05	2.72386e-05	2.72386e-05	2.72386e-05	2.72386e-05	2.72386e-05	0.194389	2.72386e-05	2.72386e-05	2.72386e-05
14747	Cmklr1	chemerin chemokine-like receptor 1	2.72386e-05	2.72386e-05	2.72386e-05	2.72386e-05	2.72386e-05	2.72386e-05	2.72386e-05	2.72386e-05	2.72386e-05	2.72386e-05
14751	Gpi1	glucose-6-phosphate isomerase 1	152.581	121.721	142.62	58.1639	102.411	102.804	75.7131	101.635	90.6664	127.141
14755	Pigq	phosphatidylinositol glycan anchor biosynthesis, class Q	2.72386e-05	2.72386e-05	2.72386e-05	2.72386e-05	2.72386e-05	2.72386e-05	2.72386e-05	2.72386e-05	2.72386e-05	2.72386e-05
14756	Gpld1	glycosylphosphatidylinositol specific phospholipase D1	0.0126139	2.72386e-05	0.00877358	2.72386e-05	0.522924	0.473943	2.72386e-05	2.72386e-05	2.72386e-05	2.72386e-05
14758	Gpm6b	glycoprotein m6b	23.3308	24.6158	26.6828	27.3994	21.266	22.2672	43.4738	18.3378	23.8836	19.5958
14761	Gpr27	G protein-coupled receptor 27	2.72386e-05	2.72386e-05	2.72386e-05	2.72386e-05	2.72386e-05	2.72386e-05	2.72386e-05	2.72386e-05	2.72386e-05	2.72386e-05
14763	Gpr37	G protein-coupled receptor 37	0.889242	2.72386e-05	0.628256	0.967119	2.72386e-05	2.72386e-05	1.0132	2.72386e-05	0.124573	0.944402
14765	Gpr50	G-protein-coupled receptor 50	2.72386e-05	2.72386e-05	2.72386e-05	2.72386e-05	2.72386e-05	2.72386e-05	2.72386e-05	2.72386e-05	2.72386e-05	2.72386e-05
14766	Adgrg1	adhesion G protein-coupled receptor G1	0.3467	2.72386e-05	0.273269	0.20915	0.297434	0.167286	2.72386e-05	0.460089	2.72386e-05	0.058151
14767	Nmur1	neuromedin U receptor 1	2.72386e-05	2.72386e-05	2.72386e-05	2.72386e-05	2.72386e-05	2.72386e-05	2.72386e-05	2.72386e-05	0.205532	2.72386e-05
14768	Lancl1	LanC (bacterial lantibiotic synthetase component C)-like 1	13.9984	9.4494	13.9594	11.7318	2.97317	9.15617	8.18593	9.43822	6.40873	9.982
14773	Grk5	G protein-coupled receptor kinase 5	2.72386e-05	2.72386e-05	0.0207749	2.72386e-05	2.72386e-05	2.72386e-05	2.72386e-05	0.0276191	0.0257351	0.0128842
14775	Gpx1	glutathione peroxidase 1	1.06371	2.72386e-05	1.03885	0.107587	0.979821	0.280186	0.39174	0.747495	0.475508	1.19196
14778	Gpx3	glutathione peroxidase 3	2.72386e-05	2.72386e-05	2.72386e-05	2.72386e-05	2.72386e-05	2.72386e-05	2.72386e-05	2.72386e-05	2.72386e-05	2.72386e-05
14780	Gpx5	glutathione peroxidase 5	2.72386e-05	2.72386e-05	2.72386e-05	2.72386e-05	2.72386e-05	2.72386e-05	2.72386e-05	2.72386e-05	2.72386e-05	2.72386e-05
14782	Gsr	glutathione reductase	5.2185	3.00157	6.10834	3.20346	2.02008	2.91866	4.17692	2.02474	2.97244	4.41623
14783	Grb10	growth factor receptor bound protein 10	2.72386e-05	2.72386e-05	2.72386e-05	2.72386e-05	2.72386e-05	2.72386e-05	2.72386e-05	2.72386e-05	2.72386e-05	2.72386e-05
14784	Grb2	growth factor receptor bound protein 2	44.002	14.9211	16.8241	18.698	13.2932	13.886	15.6424	8.2652	12.8699	16.9384
14788	Gpr162	G protein-coupled receptor 162	0.391377	0.316184	2.72386e-05	2.72386e-05	0.162252	0.190677	0.202436	0.607243	0.435332	2.72386e-05
14790	Grcc10	gene rich cluster, C10 gene	1.55247	3.81526	1.36144	3.12279	4.43136	2.72386e-05	3.18089	3.59695	4.0316	2.12186
14791	Emg1	EMG1 N1-specific pseudouridine methyltransferase	0.0201974	2.72386e-05	0.0241864	0.0146379	2.72386e-05	2.72386e-05	2.72386e-05	0.00836044	2.72386e-05	0.0175651
14792	Lpcat3	lysophosphatidylcholine acyltransferase 3	0.146239	2.72386e-05	0.159134	0.285837	2.72386e-05	0.333378	2.72386e-05	0.185743	2.72386e-05	0.0090241
14793	Cdca3	cell division cycle associated 3	2.72386e-05	2.72386e-05	2.72386e-05	2.72386e-05	2.72386e-05	2.72386e-05	2.72386e-05	2.72386e-05	2.72386e-05	2.72386e-05
14797	Tle5	TLE family member 5, transcriptional modulator	0.216249	2.72386e-05	2.72386e-05	0.349788	0.263073	2.72386e-05	2.72386e-05	2.72386e-05	2.72386e-05	2.72386e-05
14799	Gria1	glutamate receptor, ionotropic, AMPA1 (alpha 1)	21.3206	35.8462	58.9453	15.5973	66.0023	56.5143	34.1552	40.1538	25.1352	24.0346
14800	Gria2	glutamate receptor, ionotropic, AMPA2 (alpha 2)	83.2544	64.8152	157.259	45.8936	58.6282	51.3545	111.494	31.2105	28.9445	62.4335
14802	Gria4	glutamate receptor, ionotropic, AMPA4 (alpha 4)	0.858598	0.125011	16.4345	0.689731	0.248515	0.825552	0.289341	0.836623	0.399876	0.583426
14803	Grid1	glutamate receptor, ionotropic, delta 1	0.819836	0.162593	4.31538	0.606008	2.72386e-05	0.136422	2.95296	0.134975	2.72386e-05	0.363674
14804	Grid2	glutamate receptor, ionotropic, delta 2	2.72386e-05	2.72386e-05	2.72386e-05	2.72386e-05	2.72386e-05	2.72386e-05	2.72386e-05	2.72386e-05	0.308668	0.0982637
14805	Grik1	glutamate receptor, ionotropic, kainate 1	2.72386e-05	2.72386e-05	2.72386e-05	2.72386e-05	2.72386e-05	2.72386e-05	2.72386e-05	2.72386e-05	0.344671	2.72386e-05
14806	Grik2	glutamate receptor, ionotropic, kainate 2 (beta 2)	0.176218	0.737658	0.16839	0.368188	2.72386e-05	0.317294	2.72386e-05	0.147687	2.72386e-05	0.473562
14807	Grik3	glutamate receptor, ionotropic, kainate 3	0.979258	2.72386e-05	0.204331	2.72386e-05	0.0676692	0.12637	1.24815	2.72386e-05	2.72386e-05	0.0906466
14809	Grik5	glutamate receptor, ionotropic, kainate 5 (gamma 2)	0.716059	0.0768982	2.72386e-05	0.0814203	0.045945	0.0793225	0.0464293	0.0674233	0.0620412	0.0797662
14810	Grin1	glutamate receptor, ionotropic, NMDA1 (zeta 1)	12.691	7.36307	12.8662	8.29602	12.2168	6.8259	6.87406	7.01145	6.08631	11.1919
14811	Grin2a	glutamate receptor, ionotropic, NMDA2A (epsilon 1)	9.34359	6.5994	10.2606	8.95559	8.08883	9.37145	5.56647	7.69333	8.04093	7.98113
14812	Grin2b	glutamate receptor, ionotropic, NMDA2B (epsilon 2)	20.8633	9.84771	20.1625	28.2068	13.6205	15.1805	9.71473	10.6113	11.2929	14.2221
14813	Grin2c	glutamate receptor, ionotropic, NMDA2C (epsilon 3)	2.72386e-05	2.72386e-05	2.72386e-05	2.72386e-05	2.72386e-05	2.72386e-05	2.72386e-05	2.72386e-05	2.72386e-05	0.00281519
14814	Grin2d	glutamate receptor, ionotropic, NMDA2D (epsilon 4)	2.72386e-05	2.72386e-05	2.72386e-05	2.72386e-05	2.72386e-05	6.62997	2.72386e-05	2.72386e-05	2.72386e-05	2.72386e-05
14815	Nr3c1	nuclear receptor subfamily 3, group C, member 1	0.524136	4.61775	0.866476	0.492194	0.483326	0.0816075	0.249761	0.0735932	0.613466	0.586647
14816	Grm1	glutamate receptor, metabotropic 1	2.03449	23.9933	1.58057	0.428733	1.7096	1.91726	4.53422	1.93637	2.54312	2.44874
14823	Grm8	glutamate receptor, metabotropic 8	2.72386e-05	2.72386e-05	0.271029	0.244939	0.0106438	2.72386e-05	0.763099	2.72386e-05	2.72386e-05	0.771001
14824	Grn	granulin	1.14437	0.902973	0.834592	1.63473	1.7446	2.34643	2.53871	2.81091	3.19646	1.23319
14827	Pdia3	protein disulfide isomerase associated 3	81.8677	157.909	138.158	181.47	225.096	211.12	175.76	218.836	233.304	92.1483
14828	Hspa5	heat shock protein 5	58.8839	134.258	94.6503	118.672	144.195	150.104	132.369	123.925	198.231	89.8353
14836	Gsc	goosecoid homeobox	2.72386e-05	2.72386e-05	2.72386e-05	2.72386e-05	2.72386e-05	2.72386e-05	2.72386e-05	2.72386e-05	2.72386e-05	2.72386e-05
14841	Haspin	histone H3 associated protein kinase	2.72386e-05	2.72386e-05	2.72386e-05	2.72386e-05	2.72386e-05	2.72386e-05	2.72386e-05	2.72386e-05	2.72386e-05	2.72386e-05
14843	Gsx2	GS homeobox 2	2.72386e-05	2.72386e-05	2.72386e-05	2.72386e-05	2.72386e-05	2.72386e-05	2.72386e-05	2.72386e-05	2.72386e-05	2.72386e-05
14852	Gspt1	G1 to S phase transition 1	9.14896	12.247	10.6652	8.63943	15.8393	7.2155	8.00923	4.9065	6.21737	7.73659
14853	Gspt2	G1 to S phase transition 2	1.11565	0.288534	1.0213	1.16465	0.845591	0.938889	0.495599	0.682125	0.668556	0.453273
14854	Gss	glutathione synthetase	2.65696	2.84708	5.09648	2.15851	3.18053	3.38829	4.00614	2.11982	1.96084	6.90849
14857	Gsta1	glutathione S-transferase, alpha 1 (Ya)	2.72386e-05	0.137357	2.72386e-05	2.72386e-05	2.72386e-05	2.72386e-05	2.72386e-05	0.100886	2.72386e-05	2.72386e-05
14860	Gsta4	glutathione S-transferase, alpha 4	12.0216	4.39928	24.089	10.8508	4.38275	8.41079	8.34931	4.61294	7.92673	12.6321
14862	Gstm1	glutathione S-transferase, mu 1	159.502	102.914	147.678	99.0777	88.192	96.697	92.4283	100.63	87.4538	144.127
14863	Gstm2	glutathione S-transferase, mu 2	0.0273559	2.72386e-05	0.281217	0.257398	0.10896	2.72386e-05	2.72386e-05	0.127201	2.72386e-05	0.343091
14864	Gstm3	glutathione S-transferase, mu 3	2.72386e-05	2.72386e-05	2.72386e-05	2.72386e-05	2.72386e-05	2.72386e-05	2.72386e-05	2.72386e-05	2.72386e-05	2.72386e-05
14865	Gstm4	glutathione S-transferase, mu 4	0.262635	2.72386e-05	0.233972	2.72386e-05	2.72386e-05	2.72386e-05	0.0611708	2.72386e-05	0.0543141	2.72386e-05
14866	Gstm5	glutathione S-transferase, mu 5	40.0149	37.0747	62.0474	34.0925	30.4372	31.3917	33.7704	39.2201	33.576	57.2865
14867	Gstm6	glutathione S-transferase, mu 6	2.72386e-05	2.72386e-05	0.470007	2.72386e-05	2.72386e-05	2.72386e-05	0.6274	2.72386e-05	2.72386e-05	2.72386e-05
14870	Gstp1	glutathione S-transferase, pi 1	60.0555	87.6915	67.0934	40.8144	61.9409	66.0883	65.0585	61.5028	54.3317	62.2085
14871	Gstt1	glutathione S-transferase, theta 1	0.335055	0.462334	0.0965148	0.258089	0.118107	0.0715791	0.0277816	0.197533	2.72386e-05	2.72386e-05
14872	Gstt2	glutathione S-transferase, theta 2	0.0862087	2.72386e-05	2.72386e-05	2.72386e-05	2.72386e-05	2.72386e-05	0.05062	2.72386e-05	2.72386e-05	2.72386e-05
14873	Gsto1	glutathione S-transferase omega 1	9.46118	4.49572	6.85187	5.36253	6.1721	9.53335	4.10773	3.53883	3.48847	3.94687
14874	Gstz1	glutathione transferase zeta 1 (maleylacetoacetate isomerase)	0.976643	1.3086	1.73076	1.61236	1.19766	0.896587	1.76222	0.284926	0.309076	1.51461
14884	Gtf2h1	general transcription factor II H, polypeptide 1	0.0220936	2.72386e-05	0.386256	2.72386e-05	2.72386e-05	2.72386e-05	2.72386e-05	2.72386e-05	2.72386e-05	2.72386e-05
14885	Gtf2h4	general transcription factor II H, polypeptide 4	2.72386e-05	2.72386e-05	2.72386e-05	2.72386e-05	2.72386e-05	2.72386e-05	2.72386e-05	2.72386e-05	2.72386e-05	2.72386e-05
14886	Gtf2i	general transcription factor II I	9.74926	5.58951	3.58551	3.8039	6.48803	4.44563	5.46151	3.20954	3.40158	2.64896
14894	Cfap20	cilia and flagella associated protein 20	0.170599	0.395277	0.6246	0.337125	2.72386e-05	2.72386e-05	0.53267	0.237305	0.249235	0.320239
14897	Trip12	thyroid hormone receptor interactor 12	0.466458	0.136539	0.239495	5.14101	2.72386e-05	0.249877	0.0394837	0.088688	2.72386e-05	1.26767
14904	Gtpbp1	GTP binding protein 1	1.22875	2.96893	1.16432	0.593488	1.11441	0.495102	0.460703	0.544577	0.455006	0.659923
14911	Thumpd3	THUMP domain containing 3	0.24468	86.4111	2.72386e-05	56.6669	0.492966	0.135024	0.114426	2.72386e-05	0.144817	0.180792
14915	Guca2a	guanylate cyclase activator 2a (guanylin)	2.72386e-05	2.72386e-05	2.72386e-05	2.72386e-05	2.72386e-05	2.72386e-05	2.72386e-05	2.72386e-05	2.72386e-05	2.72386e-05
14917	Gucy2c	guanylate cyclase 2c	2.72386e-05	2.72386e-05	2.72386e-05	0.102971	2.72386e-05	2.72386e-05	2.72386e-05	2.72386e-05	2.72386e-05	2.72386e-05
14918	Gucy2d	guanylate cyclase 2d	2.72386e-05	2.72386e-05	2.72386e-05	2.72386e-05	1.54158	2.72386e-05	2.72386e-05	2.72386e-05	2.72386e-05	2.72386e-05
14919	Gucy2e	guanylate cyclase 2e	2.72386e-05	2.72386e-05	2.72386e-05	2.72386e-05	2.72386e-05	2.72386e-05	0.0546865	2.72386e-05	2.72386e-05	2.72386e-05
14923	Guk1	guanylate kinase 1	3.55569	1.51657	3.35942	2.67595	3.81039	3.83645	0.749611	3.06001	3.19306	0.17775
14924	Magi1	membrane associated guanylate kinase, WW and PDZ domain containing 1	0.765244	1.41073	1.95405	1.22381	2.11819	0.572231	1.38075	0.663035	0.429537	1.00061
14933	Gk	glycerol kinase	10.408	6.29863	16.2928	5.72226	2.69374	4.40819	3.49006	4.76605	2.82514	7.8197
14936	Gys1	glycogen synthase 1, muscle	0.790881	0.696585	0.463169	0.829769	0.255078	0.860922	0.69635	0.305495	0.249672	0.315251
14940	Gzmc	granzyme C	0.00136967	2.72386e-05	2.72386e-05	2.72386e-05	2.72386e-05	2.72386e-05	2.72386e-05	2.72386e-05	2.72386e-05	2.72386e-05
14941	Gzmd	granzyme D	2.72386e-05	2.72386e-05	2.72386e-05	2.72386e-05	2.72386e-05	2.72386e-05	0.12703	2.72386e-05	2.72386e-05	2.72386e-05
14942	Gzme	granzyme E	2.72386e-05	2.72386e-05	2.72386e-05	2.72386e-05	2.72386e-05	2.72386e-05	2.72386e-05	2.72386e-05	0.34279	2.72386e-05
14943	Gzmf	granzyme F	2.72386e-05	2.72386e-05	2.72386e-05	2.72386e-05	2.72386e-05	2.72386e-05	2.72386e-05	2.72386e-05	2.72386e-05	2.72386e-05
14944	Gzmg	granzyme G	2.72386e-05	2.72386e-05	0.018545	2.72386e-05	2.72386e-05	2.72386e-05	2.72386e-05	2.72386e-05	2.72386e-05	2.72386e-05
14945	Gzmk	granzyme K	2.72386e-05	2.72386e-05	2.72386e-05	2.72386e-05	2.72386e-05	2.72386e-05	2.72386e-05	2.72386e-05	2.72386e-05	2.72386e-05
14950	H13	histocompatibility 13	0.758963	0.259792	0.424064	0.793851	0.729428	1.01808	0.197105	0.224631	0.262801	0.517016
14957	H1f3	H1.3 linker histone, cluster member	6.00028	194.485	4.882	16.8991	22.6925	20.5744	180.883	20.3374	22.0044	9.12871
14958	H1f0	H1.0 linker histone	22.2463	18.1184	23.3246	19.5809	16.5796	15.9633	26.3258	20.6697	26.8086	25.1226
14960	H2-Aa	histocompatibility 2, class II antigen A, alpha	2.72386e-05	2.72386e-05	2.72386e-05	2.72386e-05	2.72386e-05	2.72386e-05	2.72386e-05	2.72386e-05	2.72386e-05	2.72386e-05
14961	H2-Ab1	histocompatibility 2, class II antigen A, beta 1	2.72386e-05	0.171904	2.72386e-05	2.72386e-05	2.72386e-05	2.72386e-05	2.72386e-05	2.72386e-05	2.72386e-05	2.72386e-05
14962	Cfb	complement factor B	2.72386e-05	2.72386e-05	2.72386e-05	2.72386e-05	2.72386e-05	2.72386e-05	2.72386e-05	2.72386e-05	2.72386e-05	2.72386e-05
14964	H2-D1	histocompatibility 2, D region locus 1	0.0789961	0.52166	2.72386e-05	0.834889	0.864745	0.657165	0.177953	1.55449	2.25571	0.542132
14972	H2-K1	histocompatibility 2, K1, K region	2.72386e-05	2.72386e-05	2.72386e-05	2.72386e-05	2.72386e-05	0.462194	0.474842	2.72386e-05	0.0862123	0.0559079
14976	Pfdn6	prefoldin subunit 6	4.87212	6.8933	3.6169	6.82439	18.3439	11.9822	9.54652	15.561	13.2956	8.85481
14977	Slc39a7	solute carrier family 39 (zinc transporter), member 7	0.173638	0.334902	0.120916	2.72386e-05	0.081104	2.72386e-05	0.347649	2.72386e-05	0.141785	2.72386e-05
14979	Hsd17b8	hydroxysteroid 17-beta dehydrogenase 8	2.37833	0.772028	2.06591	1.21618	0.593148	9.3674	0.676912	0.261766	0.665812	0.647581
14999	H2-DMb1	histocompatibility 2, class II, locus Mb1	2.72386e-05	2.72386e-05	2.72386e-05	2.72386e-05	2.72386e-05	2.72386e-05	2.72386e-05	2.72386e-05	2.72386e-05	2.72386e-05
15006	H2-Q1	histocompatibility 2, Q region locus 1	2.72386e-05	2.72386e-05	0.248625	2.72386e-05	2.72386e-05	2.72386e-05	2.72386e-05	2.72386e-05	2.72386e-05	2.72386e-05
15007	H2-Q10	histocompatibility 2, Q region locus 10	2.72386e-05	2.72386e-05	2.72386e-05	2.72386e-05	2.72386e-05	2.72386e-05	2.72386e-05	2.72386e-05	2.72386e-05	2.72386e-05
15013	H2-Q2	histocompatibility 2, Q region locus 2	2.72386e-05	2.72386e-05	2.72386e-05	2.72386e-05	2.72386e-05	2.72386e-05	2.72386e-05	2.72386e-05	2.72386e-05	2.72386e-05
15018	H2-Q7	histocompatibility 2, Q region locus 7	2.72386e-05	2.72386e-05	2.72386e-05	2.72386e-05	2.72386e-05	2.72386e-05	2.72386e-05	2.72386e-05	2.72386e-05	2.72386e-05
15042	H2-T24	histocompatibility 2, T region locus 24	2.72386e-05	2.72386e-05	2.72386e-05	2.72386e-05	2.72386e-05	2.72386e-05	2.72386e-05	2.72386e-05	2.72386e-05	2.72386e-05
15043	H2-T3	histocompatibility 2, T region locus 3	2.72386e-05	2.72386e-05	2.72386e-05	2.72386e-05	2.72386e-05	2.72386e-05	2.72386e-05	2.72386e-05	2.72386e-05	2.72386e-05
15051	H2-T9	histocompatibility 2, T region locus 9	2.72386e-05	2.72386e-05	2.72386e-05	2.72386e-05	2.72386e-05	2.72386e-05	2.72386e-05	2.72386e-05	2.72386e-05	2.72386e-05
15081	H3f3b	H3.3 histone B	2.72386e-05	2.72386e-05	2.72386e-05	0.890991	110.085	2.72386e-05	2.72386e-05	2.72386e-05	2.72386e-05	1.54635
15101	H60a	histocompatibility 60a	2.72386e-05	2.72386e-05	2.72386e-05	2.72386e-05	2.72386e-05	2.72386e-05	2.72386e-05	2.72386e-05	2.72386e-05	2.72386e-05
15107	Hadh	hydroxyacyl-Coenzyme A dehydrogenase	3.04492	4.63534	3.31278	3.96999	5.06531	2.72261	3.04161	2.84802	2.06501	281.664
15108	Hsd17b10	hydroxysteroid (17-beta) dehydrogenase 10	11.5213	9.18639	6.56346	7.63253	10.0209	10.4781	14.3562	9.18334	6.14778	8.6453
15109	Hal	histidine ammonia lyase	2.72386e-05	0.0695829	2.72386e-05	2.72386e-05	2.72386e-05	2.72386e-05	2.72386e-05	2.72386e-05	2.72386e-05	2.72386e-05
15111	Hand2	heart and neural crest derivatives expressed 2	2.72386e-05	2.72386e-05	2.72386e-05	2.72386e-05	2.72386e-05	0.491087	2.72386e-05	2.72386e-05	2.72386e-05	2.72386e-05
15114	Hap1	huntingtin-associated protein 1	0.17946	1.28326	2.47971	0.8822	2.66681	1.70858	8.85769	1.77172	1.53676	3.72035
15115	Hars1	histidyl-tRNA synthetase 1	18.6332	15.2854	44.6235	13.8337	21.8815	28.2935	29.8538	13.4044	8.49151	14.6611
15116	Has1	hyaluronan synthase 1	2.72386e-05	2.72386e-05	0.405505	2.72386e-05	2.72386e-05	2.72386e-05	2.72386e-05	2.72386e-05	2.72386e-05	2.72386e-05
15126	Hba-x	hemoglobin X, alpha-like embryonic chain in Hba complex	2.72386e-05	2.72386e-05	2.72386e-05	2.72386e-05	2.72386e-05	2.72386e-05	2.72386e-05	2.72386e-05	2.72386e-05	2.72386e-05
15129	Hbb-b1	hemoglobin, beta adult major chain	2.72386e-05	2.72386e-05	2.72386e-05	0.0627796	2.72386e-05	2.72386e-05	2.72386e-05	2.72386e-05	2.72386e-05	2.72386e-05
15130	Hbb-b2	hemoglobin, beta adult minor chain	2.72386e-05	2.72386e-05	2.72386e-05	2.72386e-05	2.72386e-05	2.72386e-05	2.72386e-05	2.72386e-05	2.72386e-05	1.12003
15132	Hbb-bh1	hemoglobin Z, beta-like embryonic chain	2.72386e-05	2.72386e-05	2.72386e-05	2.72386e-05	2.72386e-05	2.72386e-05	2.72386e-05	2.72386e-05	2.72386e-05	2.72386e-05
15135	Hbb-y	hemoglobin Y, beta-like embryonic chain	2.72386e-05	2.72386e-05	2.72386e-05	2.72386e-05	2.72386e-05	2.72386e-05	2.72386e-05	2.72386e-05	2.72386e-05	2.72386e-05
15139	Hc	hemolytic complement	2.72386e-05	2.72386e-05	2.72386e-05	2.72386e-05	2.72386e-05	2.72386e-05	2.72386e-05	2.72386e-05	2.72386e-05	2.72386e-05
15159	Hccs	holocytochrome c synthetase	1.60881	1.24621	2.31182	1.37776	0.0969148	0.779318	1.44486	0.53954	0.650603	1.69574
15160	Serpind1	serine (or cysteine) peptidase inhibitor, clade D, member 1	2.72386e-05	2.72386e-05	2.72386e-05	2.72386e-05	2.72386e-05	2.72386e-05	2.72386e-05	2.72386e-05	2.72386e-05	2.72386e-05
15161	Hcfc1	host cell factor C1	1.44212	1.07107	3.09589	1.3861	4.71423	0.618758	0.687825	0.671794	0.627713	0.278088
15162	Hck	hemopoietic cell kinase	2.72386e-05	2.72386e-05	2.72386e-05	2.72386e-05	2.72386e-05	2.72386e-05	2.72386e-05	2.72386e-05	2.72386e-05	2.72386e-05
15163	Hcls1	hematopoietic cell specific Lyn substrate 1	2.72386e-05	0.699157	0.202159	0.487921	0.568373	0.55744	0.375262	0.930429	0.409966	0.0800391
15165	Hcn1	hyperpolarization activated cyclic nucleotide gated potassium channel 1	3.74463	2.09797	6.66521	4.59371	3.08418	4.68363	4.5762	6.45406	1.90934	2.77144
15166	Hcn2	hyperpolarization-activated, cyclic nucleotide-gated K+ 2	1.4041	1.44453	1.52519	0.833145	1.68063	1.37666	2.95593	0.918119	3.87661	1.83532
15168	Hcn3	hyperpolarization-activated, cyclic nucleotide-gated K+ 3	2.72386e-05	2.72386e-05	0.311726	2.72386e-05	2.72386e-05	2.72386e-05	3.81132	2.72386e-05	2.72386e-05	2.72386e-05
15170	Ptpn6	protein tyrosine phosphatase, non-receptor type 6	2.72386e-05	2.72386e-05	2.72386e-05	0.414481	2.72386e-05	2.72386e-05	2.72386e-05	2.72386e-05	2.72386e-05	2.72386e-05
15171	Hcrt	hypocretin	2.72386e-05	2.72386e-05	2.72386e-05	2.72386e-05	0.275604	2.72386e-05	0.0392282	2.72386e-05	2.72386e-05	2.72386e-05
15182	Hdac2	histone deacetylase 2	0.699188	0.163369	2.90035	0.426041	0.399177	0.516311	1.68718	1.62055	1.1646	2.00468
15183	Hdac3	histone deacetylase 3	2.72386e-05	2.72386e-05	0.0924312	2.72386e-05	2.72386e-05	2.72386e-05	2.72386e-05	2.72386e-05	2.72386e-05	2.72386e-05
15184	Hdac5	histone deacetylase 5	0.621897	2.72386e-05	0.305903	0.313564	0.453393	0.828251	0.715172	0.978522	0.487047	0.82647
15185	Hdac6	histone deacetylase 6	0.977096	0.283279	1.25617	0.376967	3.13353	0.653357	0.219167	0.270485	0.637066	0.604297
15186	Hdc	histidine decarboxylase	2.72386e-05	2.72386e-05	2.72386e-05	2.72386e-05	2.72386e-05	2.72386e-05	2.72386e-05	0.28833	2.72386e-05	0.139102
15191	Hdgf	heparin binding growth factor	2.83032	33.2885	6.03439	17.6752	39.4263	14.0495	10.506	14.2049	37.9164	53.5364
15192	Hdgfl1	HDGF like 1	2.72386e-05	2.72386e-05	2.72386e-05	2.72386e-05	2.72386e-05	2.72386e-05	2.72386e-05	2.72386e-05	2.72386e-05	2.72386e-05
15193	Hdgfl2	HDGF like 2	2.43646	3.75337	1.44255	2.2004	5.92857	2.74499	7.73036	3.75176	2.89763	1.72335
15194	Htt	huntingtin	33.3127	7.25365	12.2657	5.94873	3.14346	6.01489	17.035	6.69398	13.7229	6.96458
15199	Hebp1	heme binding protein 1	21.3392	27.1876	20.7326	35.4365	35.3978	36.6598	25.7752	40.0793	42.2804	24.5369
15200	Hbegf	heparin-binding EGF-like growth factor	2.72386e-05	2.72386e-05	2.72386e-05	2.72386e-05	2.72386e-05	2.72386e-05	2.72386e-05	2.72386e-05	2.72386e-05	2.72386e-05
15201	Hells	helicase, lymphoid specific	0.0067601	2.72386e-05	2.72386e-05	2.72386e-05	0.0105204	2.72386e-05	2.72386e-05	2.72386e-05	2.72386e-05	2.72386e-05
15202	Gml2	glycosylphosphatidylinositol anchored molecule like 2	2.72386e-05	2.72386e-05	2.72386e-05	2.72386e-05	2.72386e-05	2.72386e-05	2.72386e-05	2.72386e-05	2.72386e-05	2.72386e-05
15203	Heph	hephaestin	0.0352071	0.432191	0.0848175	0.245568	2.72386e-05	0.246391	0.407382	0.126006	0.111974	0.0990153
15204	Herc2	HECT and RLD domain containing E3 ubiquitin protein ligase 2	0.394553	0.289315	0.524347	0.0301232	0.117417	0.0743581	0.248863	0.131301	2.72386e-05	0.18366
15205	Hes1	hes family bHLH transcription factor 1	2.72386e-05	2.72386e-05	2.72386e-05	2.72386e-05	0.257001	2.72386e-05	2.72386e-05	2.72386e-05	2.72386e-05	2.72386e-05
15206	Hes2	hes family bHLH transcription factor 2	2.72386e-05	2.72386e-05	2.72386e-05	2.72386e-05	2.72386e-05	2.72386e-05	2.72386e-05	2.72386e-05	2.72386e-05	2.72386e-05
15208	Hes5	hes family bHLH transcription factor 5	2.72386e-05	2.72386e-05	2.72386e-05	2.72386e-05	0.255218	2.72386e-05	2.72386e-05	2.72386e-05	2.72386e-05	2.72386e-05
15211	Hexa	hexosaminidase A	0.339974	0.492919	0.331131	0.299049	0.0808604	4.08861	2.72386e-05	0.012148	0.012114	0.151534
15212	Hexb	hexosaminidase B	8.25768	2.49296	2.72904	3.12146	1.855	4.19939	2.18364	2.88826	2.86036	12.2268
15213	Hey1	hairy/enhancer-of-split related with YRPW motif 1	2.72386e-05	2.72386e-05	2.72386e-05	2.72386e-05	2.72386e-05	2.72386e-05	0.165912	2.72386e-05	2.72386e-05	0.352702
15216	Hfe	homeostatic iron regulator	2.72386e-05	2.72386e-05	2.72386e-05	2.72386e-05	2.72386e-05	2.72386e-05	2.72386e-05	2.72386e-05	2.72386e-05	2.72386e-05
15221	Foxd3	forkhead box D3	2.72386e-05	2.72386e-05	2.72386e-05	2.72386e-05	2.72386e-05	0.234644	2.72386e-05	2.72386e-05	2.72386e-05	2.72386e-05
15223	Foxj1	forkhead box J1	2.72386e-05	2.72386e-05	2.72386e-05	2.72386e-05	2.72386e-05	2.72386e-05	2.72386e-05	2.72386e-05	2.72386e-05	2.72386e-05
15228	Foxg1	forkhead box G1	2.72386e-05	2.72386e-05	2.72386e-05	4.41054	2.72386e-05	2.72386e-05	2.72386e-05	2.72386e-05	2.72386e-05	2.72386e-05
15233	Hgd	homogentisate 1, 2-dioxygenase	2.72386e-05	2.72386e-05	2.72386e-05	2.72386e-05	2.72386e-05	2.72386e-05	2.72386e-05	2.72386e-05	2.72386e-05	2.72386e-05
15235	Mst1	macrophage stimulating 1 (hepatocyte growth factor-like)	2.72386e-05	2.72386e-05	2.72386e-05	2.72386e-05	2.72386e-05	2.72386e-05	2.72386e-05	2.72386e-05	0.0206808	2.72386e-05
15239	Hgs	HGF-regulated tyrosine kinase substrate	14.0716	11.0962	10.5571	12.8265	15.7212	15.9445	16.8485	19.0159	26.677	12.6367
15245	Hhip	Hedgehog-interacting protein	2.72386e-05	2.72386e-05	2.72386e-05	0.00471833	2.72386e-05	2.72386e-05	2.72386e-05	2.72386e-05	2.72386e-05	2.72386e-05
15247	Mfsd14a	major facilitator superfamily domain containing 14A	2.72386e-05	2.72386e-05	2.72386e-05	2.72386e-05	2.72386e-05	2.72386e-05	2.72386e-05	2.72386e-05	2.72386e-05	2.72386e-05
15248	Hic1	hypermethylated in cancer 1	0.089287	2.72386e-05	2.72386e-05	2.72386e-05	2.72386e-05	2.72386e-05	2.72386e-05	2.72386e-05	2.72386e-05	2.72386e-05
15254	Hint1	histidine triad nucleotide binding protein 1	32.8122	44.0607	53.7489	55.6513	19.6467	58.4155	44.9996	59.0933	56.842	50.7651
15257	Hipk1	homeodomain interacting protein kinase 1	2.72386e-05	2.72386e-05	2.72386e-05	2.72386e-05	2.72386e-05	2.72386e-05	2.72386e-05	2.72386e-05	2.72386e-05	2.72386e-05
15258	Hipk2	homeodomain interacting protein kinase 2	2.72386e-05	2.72386e-05	2.72386e-05	2.72386e-05	2.72386e-05	2.72386e-05	2.72386e-05	2.72386e-05	2.72386e-05	2.72386e-05
15259	Hipk3	homeodomain interacting protein kinase 3	2.72386e-05	2.72386e-05	2.72386e-05	2.72386e-05	2.72386e-05	2.72386e-05	2.72386e-05	2.72386e-05	0.220079	2.72386e-05
15260	Hira	histone cell cycle regulator	2.72386e-05	2.72386e-05	2.72386e-05	2.72386e-05	0.313217	2.72386e-05	2.72386e-05	2.72386e-05	2.72386e-05	2.72386e-05
15270	H2ax	H2A.X variant histone	0.22467	0.128913	0.190748	2.72386e-05	2.72386e-05	2.72386e-05	2.72386e-05	2.72386e-05	2.72386e-05	2.72386e-05
15273	Hivep2	human immunodeficiency virus type I enhancer binding protein 2	0.0352011	0.401642	0.593173	3.27804	0.921627	1.36979	0.235607	0.785665	12.9007	1.28773
15275	Hk1	hexokinase 1	382.348	270.658	421.368	266.798	244.922	249.792	294.61	266.515	208.466	373.579
15277	Hk2	hexokinase 2	1.02074	2.72386e-05	2.72386e-05	2.72386e-05	2.72386e-05	2.72386e-05	2.72386e-05	2.72386e-05	2.72386e-05	0.217283
15278	Tfb2m	transcription factor B2, mitochondrial	2.72386e-05	2.72386e-05	2.72386e-05	2.72386e-05	2.72386e-05	2.72386e-05	0.15656	2.72386e-05	2.72386e-05	2.72386e-05
15285	Mnx1	motor neuron and pancreas homeobox 1	2.72386e-05	2.72386e-05	2.72386e-05	2.72386e-05	2.72386e-05	2.72386e-05	2.72386e-05	2.72386e-05	2.72386e-05	2.72386e-05
15288	Hmbs	hydroxymethylbilane synthase	0.144643	0.0883485	0.155898	0.290861	0.0688425	2.72386e-05	2.72386e-05	0.109389	2.72386e-05	0.175252
15353	Hmg20b	high mobility group 20B	2.72386e-05	2.72386e-05	2.72386e-05	2.72386e-05	0.580939	2.72386e-05	0.396435	0.420402	2.72386e-05	2.72386e-05
15354	Hmgb3	high mobility group box 3	0.667507	3.0441	0.190206	0.974618	1.46081	1.06201	1.11915	1.28013	0.607572	1.08627
15356	Hmgcl	3-hydroxy-3-methylglutaryl-Coenzyme A lyase	4.53788	3.03877	1.91443	4.42298	1.54773	3.61041	2.25206	3.4798	1.54844	1.87174
15357	Hmgcr	3-hydroxy-3-methylglutaryl-Coenzyme A reductase	2.72386e-05	2.72386e-05	2.72386e-05	2.72386e-05	2.72386e-05	2.72386e-05	2.72386e-05	2.72386e-05	2.72386e-05	2.72386e-05
15360	Hmgcs2	3-hydroxy-3-methylglutaryl-Coenzyme A synthase 2	2.72386e-05	2.72386e-05	0.290561	0.298014	3.33008	0.264264	0.186607	0.347866	2.72386e-05	0.60877
15361	Hmga1	high mobility group AT-hook 1	1.53826	2.72386e-05	2.72386e-05	0.683781	2.33282	2.72386e-05	2.72386e-05	0.993211	2.72386e-05	2.05705
15366	Hmmr	hyaluronan mediated motility receptor (RHAMM)	2.72386e-05	2.72386e-05	2.72386e-05	2.72386e-05	2.72386e-05	2.72386e-05	2.72386e-05	2.72386e-05	2.72386e-05	2.72386e-05
15368	Hmox1	heme oxygenase 1	2.72386e-05	2.72386e-05	0.4691	2.72386e-05	2.72386e-05	2.72386e-05	2.72386e-05	2.72386e-05	2.72386e-05	2.72386e-05
15369	Hmox2	heme oxygenase 2	5.4298	7.72595	4.40239	23.8063	8.58601	11.2498	14.9336	13.3493	11.9022	7.17027
15370	Nr4a1	nuclear receptor subfamily 4, group A, member 1	2.72386e-05	2.72386e-05	2.72386e-05	2.72386e-05	2.72386e-05	2.72386e-05	2.72386e-05	2.72386e-05	2.72386e-05	2.72386e-05
15371	Hmx1	H6 homeobox 1	0.691218	1.43717	0.819776	2.72386e-05	2.72386e-05	1.23128	1.00043	2.72386e-05	2.72386e-05	0.983279
15372	Hmx2	H6 homeobox 2	2.72386e-05	2.72386e-05	2.72386e-05	2.72386e-05	2.72386e-05	2.72386e-05	2.72386e-05	2.72386e-05	2.72386e-05	2.72386e-05
15373	Hmx3	H6 homeobox 3	2.72386e-05	2.72386e-05	2.72386e-05	2.72386e-05	2.72386e-05	2.72386e-05	0.0227464	2.72386e-05	2.72386e-05	2.72386e-05
15374	Jpt1	Jupiter microtubule associated homolog 1	1.48381	6.5468	1.44856	6.03163	7.86993	6.02441	4.43407	6.74528	7.11154	5.0094
15376	Foxa2	forkhead box A2	2.72386e-05	2.72386e-05	2.72386e-05	2.72386e-05	2.72386e-05	2.72386e-05	2.72386e-05	2.72386e-05	2.72386e-05	2.72386e-05
15379	Onecut1	one cut domain, family member 1	2.72386e-05	2.72386e-05	2.72386e-05	2.72386e-05	2.72386e-05	2.72386e-05	2.72386e-05	2.72386e-05	2.72386e-05	2.72386e-05
15381	Hnrnpc	heterogeneous nuclear ribonucleoprotein C	11.0861	13.8427	10.8368	12.2943	16.7928	14.4305	9.03807	9.4777	2.36098	14.1674
15382	Hnrnpa1	heterogeneous nuclear ribonucleoprotein A1	32.1428	23.5383	27.7659	13.1361	7.2704	20.5401	18.9178	19.6908	9.63162	23.4088
15384	Hnrnpab	heterogeneous nuclear ribonucleoprotein A/B	13.4363	15.4145	11.8662	14.1033	19.4559	17.7135	13.9316	16.0616	17.0884	12.6852
15387	Hnrnpk	heterogeneous nuclear ribonucleoprotein K	62.0176	67.5746	99.5644	150.255	214.351	159.141	134.578	102.234	124.499	123.881
15388	Hnrnpl	heterogeneous nuclear ribonucleoprotein L	38.3495	23.8274	30.6605	15.366	14.0891	21.1173	15.0813	15.6779	17.0787	20.4891
15398	Hoxa13	homeobox A13	2.72386e-05	2.72386e-05	2.72386e-05	2.72386e-05	2.72386e-05	2.72386e-05	2.72386e-05	2.72386e-05	2.72386e-05	2.72386e-05
15402	Hoxa5	homeobox A5	2.72386e-05	2.72386e-05	2.72386e-05	2.72386e-05	2.72386e-05	2.72386e-05	2.72386e-05	2.72386e-05	2.72386e-05	2.72386e-05
15407	Hoxb1	homeobox B1	2.72386e-05	1.24964	2.72386e-05	2.72386e-05	2.72386e-05	2.72386e-05	2.72386e-05	2.72386e-05	2.72386e-05	2.72386e-05
15408	Hoxb13	homeobox B13	2.72386e-05	2.72386e-05	2.72386e-05	2.72386e-05	2.72386e-05	2.72386e-05	2.72386e-05	2.72386e-05	2.72386e-05	2.72386e-05
15412	Hoxb4	homeobox B4	2.72386e-05	2.72386e-05	2.72386e-05	2.72386e-05	2.72386e-05	2.72386e-05	2.72386e-05	2.72386e-05	2.72386e-05	2.72386e-05
15416	Hoxb8	homeobox B8	2.72386e-05	2.72386e-05	2.72386e-05	2.72386e-05	2.72386e-05	2.72386e-05	0.0282283	2.72386e-05	2.72386e-05	2.72386e-05
15417	Hoxb9	homeobox B9	2.72386e-05	2.72386e-05	2.72386e-05	2.72386e-05	2.72386e-05	2.72386e-05	2.72386e-05	0.558778	2.72386e-05	2.72386e-05
15423	Hoxc4	homeobox C4	2.72386e-05	2.72386e-05	2.72386e-05	2.72386e-05	2.72386e-05	2.72386e-05	2.72386e-05	0.00897275	2.72386e-05	2.72386e-05
15424	Hoxc5	homeobox C5	2.72386e-05	2.72386e-05	2.72386e-05	2.72386e-05	2.72386e-05	2.72386e-05	2.72386e-05	2.72386e-05	2.72386e-05	2.72386e-05
15425	Hoxc6	homeobox C6	2.72386e-05	2.72386e-05	2.72386e-05	2.72386e-05	2.72386e-05	2.72386e-05	2.72386e-05	2.72386e-05	2.72386e-05	2.72386e-05
15430	Hoxd10	homeobox D10	2.72386e-05	2.72386e-05	2.72386e-05	2.72386e-05	2.72386e-05	2.72386e-05	2.72386e-05	2.72386e-05	2.72386e-05	2.72386e-05
15432	Hoxd12	homeobox D12	2.72386e-05	2.72386e-05	2.72386e-05	2.72386e-05	2.72386e-05	2.72386e-05	2.72386e-05	2.72386e-05	0.727089	2.72386e-05
15434	Hoxd3	homeobox D3	2.72386e-05	2.72386e-05	2.72386e-05	2.72386e-05	2.72386e-05	2.72386e-05	2.72386e-05	2.72386e-05	2.72386e-05	2.72386e-05
15436	Hoxd4	homeobox D4	2.72386e-05	2.72386e-05	2.72386e-05	2.72386e-05	2.72386e-05	2.72386e-05	2.72386e-05	2.72386e-05	2.72386e-05	2.72386e-05
15437	Hoxd8	homeobox D8	2.72386e-05	2.72386e-05	2.72386e-05	2.72386e-05	2.72386e-05	2.72386e-05	2.72386e-05	2.72386e-05	2.72386e-05	2.72386e-05
15438	Hoxd9	homeobox D9	2.72386e-05	2.72386e-05	0.124208	2.72386e-05	2.72386e-05	2.72386e-05	2.72386e-05	2.72386e-05	2.72386e-05	2.72386e-05
15439	Hp	haptoglobin	2.72386e-05	2.72386e-05	2.72386e-05	2.72386e-05	2.72386e-05	0.950628	2.3453	6.20113	1.73497	12.9867
15441	Hp1bp3	heterochromatin protein 1, binding protein 3	12.0693	11.7744	33.5871	6.5445	6.7923	5.53796	4.97838	8.09845	5.99771	9.37531
15442	Hpse	heparanase	2.72386e-05	2.72386e-05	2.72386e-05	2.72386e-05	2.72386e-05	2.72386e-05	2.72386e-05	2.72386e-05	2.72386e-05	2.72386e-05
15444	Hpca	hippocalcin	139.736	143.821	37.9952	257.791	224.024	145.033	130.208	3.32856	133.809	25.2787
15445	Hpd	4-hydroxyphenylpyruvic acid dioxygenase	2.72386e-05	2.72386e-05	2.72386e-05	2.72386e-05	2.72386e-05	2.72386e-05	2.72386e-05	2.72386e-05	2.72386e-05	2.72386e-05
15450	Lipc	lipase, hepatic	2.72386e-05	2.72386e-05	2.72386e-05	2.72386e-05	2.72386e-05	2.72386e-05	2.72386e-05	2.72386e-05	2.72386e-05	2.72386e-05
15451	Hpn	hepsin	2.72386e-05	2.72386e-05	2.72386e-05	2.72386e-05	2.72386e-05	2.72386e-05	2.72386e-05	2.72386e-05	2.72386e-05	2.72386e-05
15452	Hprt	hypoxanthine guanine phosphoribosyl transferase	17.9227	10.3866	16.5399	6.25543	11.3143	11.6596	14.3873	12.3615	10.8377	11.7312
15458	Hpx	hemopexin	0.161762	0.344353	0.219294	0.130058	2.72386e-05	0.922157	2.98571	3.54101	0.377359	2.82107
15460	Hr	lysine demethylase and nuclear receptor corepressor	2.72386e-05	2.72386e-05	2.72386e-05	2.72386e-05	2.72386e-05	2.72386e-05	2.72386e-05	2.72386e-05	2.72386e-05	2.72386e-05
15461	Hras	Harvey rat sarcoma virus oncogene	9.07506	21.1394	15.0324	18.2282	14.0698	15.1538	14.9444	25.0187	14.3129	17.0146
15463	Agfg1	ArfGAP with FG repeats 1	1.81593	1.97547	1.85184	1.58174	1.42632	2.18952	0.613596	1.36808	2.22137	2.15657
15464	Hrc	histidine rich calcium binding protein	2.72386e-05	2.72386e-05	2.72386e-05	2.72386e-05	2.72386e-05	2.72386e-05	2.72386e-05	2.72386e-05	2.72386e-05	2.72386e-05
15465	Hrh1	histamine receptor H1	2.72386e-05	2.72386e-05	2.72386e-05	2.72386e-05	2.72386e-05	2.72386e-05	2.72386e-05	2.72386e-05	2.72386e-05	2.72386e-05
15467	Eif2ak1	eukaryotic translation initiation factor 2 alpha kinase 1	2.72386e-05	2.72386e-05	2.72386e-05	2.72386e-05	2.72386e-05	0.029904	2.72386e-05	2.72386e-05	2.72386e-05	2.72386e-05
15468	Prmt2	protein arginine N-methyltransferase 2	2.72386e-05	2.72386e-05	2.72386e-05	2.72386e-05	2.72386e-05	0.0837937	2.72386e-05	2.72386e-05	2.72386e-05	0.0672284
15469	Prmt1	protein arginine N-methyltransferase 1	1.73379	3.08589	2.56366	2.26255	0.888716	2.15861	3.6776	1.94554	2.13189	2.8862
15473	Rida	reactive intermediate imine deaminase A homolog	14.2111	3.58551	13.2173	14.2934	11.6096	11.608	13.0424	9.37829	14.0876	10.3977
15476	Hs3st1	heparan sulfate (glucosamine) 3-O-sulfotransferase 1	2.72386e-05	2.72386e-05	0.00573748	2.72386e-05	2.72386e-05	2.72386e-05	2.72386e-05	2.72386e-05	2.72386e-05	2.72386e-05
15478	Hs3st3a1	heparan sulfate (glucosamine) 3-O-sulfotransferase 3A1	2.72386e-05	2.72386e-05	2.72386e-05	2.72386e-05	2.72386e-05	0.359889	2.72386e-05	2.72386e-05	2.72386e-05	2.72386e-05
15481	Hspa8	heat shock protein 8	1023.28	875.673	945.36	866.911	702.027	835.104	944.021	773.882	692.27	886.735
15482	Hspa1l	heat shock protein 1-like	2.72386e-05	0.415979	2.72386e-05	0.213356	2.72386e-05	0.332903	0.132156	0.384598	2.72386e-05	2.72386e-05
15483	Hsd11b1	hydroxysteroid 11-beta dehydrogenase 1	0.493078	3.00176	0.170798	0.969736	3.21713	2.89833	2.09886	0.196674	0.34708	0.249477
15484	Hsd11b2	hydroxysteroid 11-beta dehydrogenase 2	2.72386e-05	15.9171	0.204954	11.2354	2.72386e-05	2.72386e-05	2.72386e-05	14.4476	2.72386e-05	2.72386e-05
15486	Hsd17b2	hydroxysteroid (17-beta) dehydrogenase 2	2.72386e-05	2.72386e-05	2.72386e-05	2.72386e-05	2.72386e-05	2.72386e-05	2.72386e-05	2.72386e-05	2.72386e-05	2.72386e-05
15487	Hsd17b3	hydroxysteroid (17-beta) dehydrogenase 3	0.545467	2.72386e-05	2.72386e-05	2.72386e-05	2.72386e-05	2.72386e-05	2.72386e-05	2.72386e-05	2.72386e-05	2.72386e-05
15488	Hsd17b4	hydroxysteroid (17-beta) dehydrogenase 4	9.26164	5.39583	6.13639	4.35017	2.97978	7.82588	2.88152	3.22328	7.32034	5.78089
15490	Hsd17b7	hydroxysteroid (17-beta) dehydrogenase 7	2.72386e-05	0.213943	0.130118	0.193879	0.281281	0.137392	0.274999	0.101876	0.150379	0.249359
15492	Hsd3b1	hydroxy-delta-5-steroid dehydrogenase, 3 beta- and steroid delta-isomerase 1	2.72386e-05	2.72386e-05	2.72386e-05	2.72386e-05	0.158855	2.72386e-05	2.72386e-05	2.72386e-05	2.72386e-05	2.72386e-05
15493	Hsd3b2	hydroxy-delta-5-steroid dehydrogenase, 3 beta- and steroid delta-isomerase 2	0.097598	2.72386e-05	2.72386e-05	2.72386e-05	2.72386e-05	2.72386e-05	2.72386e-05	2.72386e-05	2.72386e-05	2.72386e-05
15496	Hsd3b5	hydroxy-delta-5-steroid dehydrogenase, 3 beta- and steroid delta-isomerase 5	0.00464508	2.72386e-05	2.72386e-05	0.0479764	2.72386e-05	2.72386e-05	2.72386e-05	2.72386e-05	2.72386e-05	2.72386e-05
15499	Hsf1	heat shock factor 1	0.0213141	2.72386e-05	2.72386e-05	2.72386e-05	2.72386e-05	2.72386e-05	2.72386e-05	2.72386e-05	2.72386e-05	2.72386e-05
15502	Dnaja1	DnaJ heat shock protein family (Hsp40) member A1	8.98087	7.17127	11.4876	11.8082	6.24242	7.42907	6.62841	8.25406	6.41013	7.0187
15504	Dnajb3	DnaJ heat shock protein family (Hsp40) member B3	2.72386e-05	2.72386e-05	2.72386e-05	2.72386e-05	2.72386e-05	2.72386e-05	2.72386e-05	0.450489	2.72386e-05	2.72386e-05
15505	Hsph1	heat shock 105kDa/110kDa protein 1	39.5983	52.5197	43.1735	65.4804	63.8933	73.1308	58.788	65.1105	59.3336	54.3465
15507	Hspb1	heat shock protein 1	2.84025	1.57166	0.593327	0.335186	0.195112	2.28663	2.10442	0.681538	2.30949	2.22513
15510	Hspd1	heat shock protein 1 (chaperonin)	281.385	269.056	279.615	388.356	308.131	328.768	317.514	328.495	276.227	300.354
15511	Hspa1b	heat shock protein 1B	8.94392	6.2436	14.6467	10.307	6.20869	8.17402	6.90887	8.979	7.1339	8.00165
15512	Hspa2	heat shock protein 2	14.6201	18.9502	17.0337	11.0282	20.4306	22.1319	13.4944	10.256	10.9627	16.2518
15516	Hsp90ab1	heat shock protein 90 alpha (cytosolic), class B member 1	163.834	586.447	558.956	168.643	183.947	524.35	331.023	508.304	136.465	451.789
15519	Hsp90aa1	heat shock protein 90, alpha (cytosolic), class A member 1	529.746	190.883	216.09	505.749	481.656	174.92	174.952	126.775	306.764	175.817
15525	Hspa4	heat shock protein 4	89.418	64.6173	108.024	96.759	88.4935	83.4719	95.2036	75.1956	51.3374	101.11
15526	Hspa9	heat shock protein 9	95.817	96.8594	96.042	138.438	126.942	104.04	133.847	124.796	117.389	100.935
15528	Hspe1	heat shock protein 1 (chaperonin 10)	133.143	102.472	157.462	150.963	164.459	155.337	176.999	149.862	187.395	128.244
15529	Sdc2	syndecan 2	2.72386e-05	2.72386e-05	2.72386e-05	2.72386e-05	2.72386e-05	2.72386e-05	2.72386e-05	2.72386e-05	2.72386e-05	2.72386e-05
15530	Hspg2	perlecan (heparan sulfate proteoglycan 2)	5.05306	6.8256	3.66217	0.752939	1.31105	0.793418	1.74364	1.20039	1.22301	3.88378
15531	Ndst1	N-deacetylase/N-sulfotransferase (heparan glucosaminyl) 1	2.72386e-05	2.72386e-05	2.72386e-05	2.72386e-05	2.72386e-05	2.72386e-05	2.72386e-05	2.72386e-05	2.72386e-05	2.72386e-05
15547	Trmt2a	TRM2 tRNA methyltransferase 2A	2.72386e-05	0.0224008	2.72386e-05	0.142868	2.72386e-05	0.0253058	0.0156561	0.0213745	0.00909398	0.284469
15550	Htr1a	5-hydroxytryptamine (serotonin) receptor 1A	0.0182097	0.493904	0.0142815	2.72386e-05	0.0245143	2.72386e-05	2.72386e-05	2.72386e-05	2.72386e-05	2.72386e-05
15552	Htr1d	5-hydroxytryptamine (serotonin) receptor 1D	2.72386e-05	2.72386e-05	2.72386e-05	2.72386e-05	2.72386e-05	2.72386e-05	2.72386e-05	2.72386e-05	2.72386e-05	2.72386e-05
15557	Htr1f	5-hydroxytryptamine (serotonin) receptor 1F	2.72386e-05	2.72386e-05	2.72386e-05	2.72386e-05	2.72386e-05	2.72386e-05	2.72386e-05	2.72386e-05	2.72386e-05	2.72386e-05
15558	Htr2a	5-hydroxytryptamine (serotonin) receptor 2A	2.72386e-05	2.72386e-05	2.72386e-05	2.72386e-05	2.72386e-05	2.72386e-05	2.72386e-05	2.72386e-05	2.72386e-05	2.72386e-05
15559	Htr2b	5-hydroxytryptamine (serotonin) receptor 2B	0.126545	2.72386e-05	2.72386e-05	2.72386e-05	2.72386e-05	2.72386e-05	2.72386e-05	2.72386e-05	2.72386e-05	2.72386e-05
15560	Htr2c	5-hydroxytryptamine (serotonin) receptor 2C	2.72386e-05	0.120682	2.72386e-05	2.72386e-05	2.72386e-05	2.72386e-05	2.72386e-05	2.72386e-05	2.72386e-05	2.72386e-05
15561	Htr3a	5-hydroxytryptamine (serotonin) receptor 3A	2.72386e-05	2.72386e-05	2.72386e-05	2.72386e-05	2.72386e-05	2.72386e-05	2.72386e-05	2.72386e-05	2.72386e-05	2.72386e-05
15563	Htr5a	5-hydroxytryptamine (serotonin) receptor 5A	0.808915	2.72386e-05	2.72386e-05	2.72386e-05	2.72386e-05	0.122135	2.72386e-05	2.72386e-05	2.72386e-05	2.72386e-05
15565	Htr6	5-hydroxytryptamine (serotonin) receptor 6	2.72386e-05	2.72386e-05	2.72386e-05	2.72386e-05	2.72386e-05	2.72386e-05	2.72386e-05	2.72386e-05	2.72386e-05	2.72386e-05
15566	Htr7	5-hydroxytryptamine (serotonin) receptor 7	2.72386e-05	2.72386e-05	2.72386e-05	2.72386e-05	2.72386e-05	2.72386e-05	2.72386e-05	2.72386e-05	2.72386e-05	2.72386e-05
15567	Slc6a4	solute carrier family 6 (neurotransmitter transporter, serotonin), member 4	0.0045815	2.72386e-05	0.272672	2.72386e-05	2.72386e-05	2.72386e-05	2.72386e-05	2.72386e-05	2.72386e-05	2.72386e-05
15568	Elavl1	ELAV (embryonic lethal, abnormal vision)-like 1 (Hu antigen R)	12.2657	4.27363	14.5949	9.77917	7.11418	7.44201	9.03583	8.32626	6.17726	10.1936
15569	Elavl2	ELAV like RNA binding protein 1	1.37578	0.0634211	1.67159	1.12255	1.01555	1.3208	1.41232	1.03264	2.83281	1.51183
15571	Elavl3	ELAV like RNA binding protein 3	3.65342	3.38165	0.890055	3.32944	2.72386e-05	0.857356	0.683599	0.885333	1.21301	1.26769
15572	Elavl4	ELAV like RNA binding protein 4	8.10548	3.30906	5.08933	2.48671	5.78106	4.64096	6.28652	2.18284	2.72386e-05	6.34685
15574	Hus1	HUS1 checkpoint clamp component	2.72386e-05	2.72386e-05	2.72386e-05	2.72386e-05	2.72386e-05	2.72386e-05	0.0881341	2.72386e-05	2.72386e-05	2.72386e-05
15586	Hyal1	hyaluronoglucosaminidase 1	2.72386e-05	2.72386e-05	2.72386e-05	2.72386e-05	2.72386e-05	2.72386e-05	2.72386e-05	2.72386e-05	2.72386e-05	2.72386e-05
15891	Ibsp	integrin binding sialoprotein	2.72386e-05	2.72386e-05	2.72386e-05	2.72386e-05	2.72386e-05	2.72386e-05	2.72386e-05	2.72386e-05	2.72386e-05	2.72386e-05
15893	Ica1	islet cell autoantigen 1	1.50012	1.75036	1.77216	2.06825	1.20911	2.21929	2.22998	1.42927	1.21635	1.84329
15894	Icam1	intercellular adhesion molecule 1	0.0257816	2.72386e-05	2.72386e-05	2.72386e-05	2.72386e-05	2.72386e-05	2.72386e-05	2.72386e-05	0.337998	2.72386e-05
15896	Icam2	intercellular adhesion molecule 2	2.72386e-05	2.72386e-05	2.72386e-05	0.061716	0.0603308	0.1002	0.067029	0.127614	0.18461	2.72386e-05
15898	Icam5	intercellular adhesion molecule 5, telencephalin	24.711	21.3503	31.2357	39.8316	28.8524	32.5251	19.9722	35.7475	28.6943	47.8294
15900	Irf8	interferon regulatory factor 8	2.72386e-05	2.72386e-05	2.72386e-05	2.72386e-05	2.72386e-05	2.72386e-05	2.72386e-05	2.72386e-05	2.72386e-05	2.72386e-05
15901	Id1	inhibitor of DNA binding 1, HLH protein	2.72386e-05	2.72386e-05	2.72386e-05	2.72386e-05	2.72386e-05	2.72386e-05	2.72386e-05	2.72386e-05	2.72386e-05	2.72386e-05
15903	Id3	inhibitor of DNA binding 3	2.72386e-05	2.72386e-05	2.72386e-05	2.72386e-05	2.72386e-05	2.72386e-05	2.72386e-05	2.72386e-05	2.72386e-05	2.72386e-05
15904	Id4	inhibitor of DNA binding 4	2.72386e-05	2.72386e-05	2.72386e-05	2.72386e-05	2.72386e-05	2.72386e-05	2.72386e-05	2.72386e-05	2.72386e-05	2.72386e-05
15925	Ide	insulin degrading enzyme	3.81965	3.38679	3.05772	1.0696	1.03249	1.12421	0.816305	2.20317	3.01997	1.20033
15926	Idh1	isocitrate dehydrogenase 1 (NADP+), soluble	34.0421	29.9385	31.1576	36.9963	22.9397	30.4865	34.2103	27.2905	23.4534	30.5905
15929	Idh3g	isocitrate dehydrogenase 3 (NAD+), gamma	38.7886	27.7582	45.0724	21.946	16.4822	30.2574	26.7729	24.7645	23.2006	33.7901
15930	Ido1	indoleamine 2,3-dioxygenase 1	0.148208	2.72386e-05	2.72386e-05	2.72386e-05	2.72386e-05	2.72386e-05	2.72386e-05	2.72386e-05	2.72386e-05	2.72386e-05
15931	Ids	iduronate 2-sulfatase	0.567348	2.72386e-05	2.72386e-05	0.0758178	0.208157	0.12799	0.189741	0.19858	0.110476	0.27247
15932	Idua	iduronidase, alpha-L	2.72386e-05	2.72386e-05	0.0449136	2.72386e-05	2.72386e-05	0.0305442	2.72386e-05	2.72386e-05	0.0378582	0.0266044
15936	Ier2	immediate early response 2	2.72386e-05	2.72386e-05	2.72386e-05	2.72386e-05	2.72386e-05	2.72386e-05	2.72386e-05	2.72386e-05	2.72386e-05	2.72386e-05
15939	Ier5	immediate early response 5	2.72386e-05	2.72386e-05	2.72386e-05	2.72386e-05	2.72386e-05	2.72386e-05	2.72386e-05	0.781497	0.503633	2.72386e-05
15944	Irgm1	immunity-related GTPase family M member 1	0.278127	0.0770304	0.32451	0.282679	2.72386e-05	0.443549	0.279136	0.196375	1.21742	1.45935
15945	Cxcl10	chemokine (C-X-C motif) ligand 10	2.72386e-05	2.72386e-05	2.72386e-05	2.72386e-05	2.72386e-05	2.72386e-05	2.72386e-05	2.72386e-05	2.72386e-05	2.72386e-05
15950	Ifi203	interferon activated gene 203	2.72386e-05	2.72386e-05	2.72386e-05	2.72386e-05	2.72386e-05	2.72386e-05	2.72386e-05	2.72386e-05	2.72386e-05	2.72386e-05
15951	Ifi204	interferon activated gene 204	2.72386e-05	2.72386e-05	2.72386e-05	2.72386e-05	2.72386e-05	2.72386e-05	2.72386e-05	2.72386e-05	2.72386e-05	2.72386e-05
15953	Ifi47	interferon gamma inducible protein 47	2.72386e-05	2.72386e-05	2.72386e-05	2.72386e-05	2.72386e-05	2.72386e-05	2.72386e-05	2.72386e-05	2.72386e-05	2.72386e-05
15957	Ifit1	interferon-induced protein with tetratricopeptide repeats 1	0.0143587	2.72386e-05	2.72386e-05	2.72386e-05	2.72386e-05	2.72386e-05	2.72386e-05	2.72386e-05	2.72386e-05	2.72386e-05
15958	Ifit2	interferon-induced protein with tetratricopeptide repeats 2	2.72386e-05	2.72386e-05	2.72386e-05	2.72386e-05	2.72386e-05	1.55293	2.72386e-05	2.72386e-05	2.72386e-05	2.72386e-05
15959	Ifit3	interferon-induced protein with tetratricopeptide repeats 3	2.72386e-05	2.72386e-05	2.72386e-05	2.72386e-05	0.102417	2.72386e-05	0.0354465	0.528258	1.07854	2.72386e-05
15964	Ifna11	interferon alpha 11	2.72386e-05	2.72386e-05	2.72386e-05	2.72386e-05	2.72386e-05	2.72386e-05	2.72386e-05	2.72386e-05	2.72386e-05	2.72386e-05
15965	Ifna2	interferon alpha 2	2.72386e-05	2.72386e-05	2.72386e-05	2.72386e-05	2.72386e-05	2.72386e-05	2.72386e-05	2.72386e-05	2.72386e-05	2.72386e-05
15979	Ifngr1	interferon gamma receptor 1	2.72386e-05	2.72386e-05	2.72386e-05	2.72386e-05	2.72386e-05	0.210316	2.72386e-05	2.72386e-05	0.152801	2.72386e-05
15980	Ifngr2	interferon gamma receptor 2	2.72386e-05	2.72386e-05	0.429707	0.234924	2.72386e-05	0.136756	0.250468	2.72386e-05	2.72386e-05	0.335981
15983	Ifrd2	interferon-related developmental regulator 2	2.72386e-05	2.72386e-05	2.72386e-05	2.72386e-05	2.72386e-05	2.72386e-05	2.31417	2.72386e-05	2.72386e-05	0.230449
15985	Cd79b	CD79B antigen	2.72386e-05	2.72386e-05	2.72386e-05	2.72386e-05	2.72386e-05	2.72386e-05	2.72386e-05	2.72386e-05	2.72386e-05	2.72386e-05
16001	Igf1r	insulin-like growth factor I receptor	2.72386e-05	0.176254	0.261959	0.149048	2.72386e-05	2.72386e-05	0.0586586	2.72386e-05	0.0621756	0.164994
16002	Igf2	insulin-like growth factor 2	2.72386e-05	2.72386e-05	0.0276203	2.72386e-05	2.72386e-05	2.72386e-05	2.72386e-05	2.72386e-05	2.72386e-05	2.72386e-05
16004	Igf2r	insulin-like growth factor 2 receptor	0.162114	0.229254	0.337338	1.98939	0.315772	0.439065	0.22107	0.103987	0.714343	0.751413
16006	Igfbp1	insulin-like growth factor binding protein 1	2.72386e-05	2.72386e-05	2.72386e-05	2.72386e-05	2.72386e-05	2.72386e-05	2.72386e-05	2.72386e-05	2.72386e-05	2.72386e-05
16007	Ccn1	cellular communication network factor 1	2.72386e-05	0.158807	2.72386e-05	2.72386e-05	2.72386e-05	2.72386e-05	2.72386e-05	2.72386e-05	2.72386e-05	2.72386e-05
16008	Igfbp2	insulin-like growth factor binding protein 2	0.0132734	2.72386e-05	2.72386e-05	0.0250847	0.0448739	0.038218	0.0308924	0.0290742	0.112998	0.018102
16009	Igfbp3	insulin-like growth factor binding protein 3	2.72386e-05	2.72386e-05	2.72386e-05	2.72386e-05	2.72386e-05	2.72386e-05	2.72386e-05	2.72386e-05	2.72386e-05	2.72386e-05
16010	Igfbp4	insulin-like growth factor binding protein 4	2.72386e-05	0.450479	2.72386e-05	0.317507	0.459575	1.00437	0.787615	0.472888	1.38746	0.14701
16011	Igfbp5	insulin-like growth factor binding protein 5	1.56803	6.24963	0.313015	0.786637	0.917094	0.497885	0.160424	0.677526	0.688489	0.487823
16012	Igfbp6	insulin-like growth factor binding protein 6	2.72386e-05	2.72386e-05	2.72386e-05	2.72386e-05	0.0287619	0.0202926	2.72386e-05	0.0289565	0.0238806	2.72386e-05
16136	Igll1	immunoglobulin lambda-like polypeptide 1	2.72386e-05	2.72386e-05	2.72386e-05	2.72386e-05	2.72386e-05	2.72386e-05	2.72386e-05	2.72386e-05	2.72386e-05	2.72386e-05
16145	Igtp	interferon gamma induced GTPase	2.72386e-05	2.72386e-05	2.72386e-05	2.72386e-05	2.72386e-05	2.72386e-05	2.72386e-05	2.72386e-05	0.0758347	2.72386e-05
16149	Cd74	CD74 antigen (invariant polypeptide of major histocompatibility complex, class II antigen-associated)	2.72386e-05	2.72386e-05	2.72386e-05	2.72386e-05	2.72386e-05	2.72386e-05	2.72386e-05	2.72386e-05	2.72386e-05	2.72386e-05
16150	Ikbkb	inhibitor of kappaB kinase beta	0.214932	0.175851	0.0114272	0.0589448	0.10216	2.72386e-05	2.72386e-05	2.72386e-05	2.72386e-05	0.198392
16151	Ikbkg	inhibitor of kappaB kinase gamma	0.376713	0.400489	0.0630495	0.194008	2.76053	0.697252	2.72386e-05	1.21488	0.819834	0.144386
16153	Il10	interleukin 10	2.72386e-05	2.72386e-05	2.72386e-05	2.72386e-05	2.72386e-05	2.72386e-05	2.72386e-05	2.72386e-05	2.72386e-05	2.72386e-05
16155	Il10rb	interleukin 10 receptor, beta	2.72386e-05	2.72386e-05	2.72386e-05	2.72386e-05	2.72386e-05	2.72386e-05	2.72386e-05	2.72386e-05	2.72386e-05	2.72386e-05
16159	Il12a	interleukin 12a	2.72386e-05	0.104217	2.72386e-05	0.404056	2.72386e-05	2.72386e-05	0.256375	2.72386e-05	2.72386e-05	2.72386e-05
16160	Il12b	interleukin 12b	2.72386e-05	2.72386e-05	0.838605	2.72386e-05	2.72386e-05	1.87129	2.72386e-05	2.72386e-05	2.72386e-05	2.72386e-05
16161	Il12rb1	interleukin 12 receptor, beta 1	2.72386e-05	2.72386e-05	0.0479892	0.0432104	2.72386e-05	2.72386e-05	2.72386e-05	2.72386e-05	0.114832	2.72386e-05
16162	Il12rb2	interleukin 12 receptor, beta 2	2.72386e-05	2.72386e-05	2.72386e-05	2.72386e-05	2.72386e-05	2.72386e-05	2.72386e-05	2.72386e-05	2.72386e-05	2.72386e-05
16165	Il13ra2	interleukin 13 receptor, alpha 2	2.72386e-05	2.72386e-05	2.72386e-05	0.00924377	2.72386e-05	2.72386e-05	2.72386e-05	2.72386e-05	2.72386e-05	2.72386e-05
16169	Il15ra	interleukin 15 receptor, alpha chain	2.72386e-05	2.72386e-05	2.72386e-05	2.72386e-05	2.72386e-05	2.72386e-05	2.72386e-05	2.72386e-05	2.72386e-05	2.72386e-05
16170	Il16	interleukin 16	1.26906	2.72386e-05	0.516679	1.08665	0.891578	0.27878	0.877875	0.349194	0.357023	1.14335
16173	Il18	interleukin 18	2.72386e-05	2.72386e-05	2.72386e-05	2.72386e-05	2.72386e-05	2.72386e-05	2.72386e-05	2.72386e-05	2.72386e-05	2.72386e-05
16174	Il18rap	interleukin 18 receptor accessory protein	0.694361	2.72386e-05	2.72386e-05	2.72386e-05	2.72386e-05	2.72386e-05	2.72386e-05	2.72386e-05	2.72386e-05	2.72386e-05
16177	Il1r1	interleukin 1 receptor, type I	2.72386e-05	2.72386e-05	2.72386e-05	2.72386e-05	2.72386e-05	2.72386e-05	2.72386e-05	2.72386e-05	14.9086	2.72386e-05
16180	Il1rap	interleukin 1 receptor accessory protein	1.81074	1.47997	1.54547	2.34538	0.936202	2.71546	9.72321	1.12722	2.78032	3.08566
16184	Il2ra	interleukin 2 receptor, alpha chain	2.72386e-05	2.72386e-05	2.72386e-05	2.72386e-05	2.72386e-05	2.72386e-05	2.72386e-05	2.72386e-05	2.72386e-05	2.72386e-05
16187	Il3	interleukin 3	2.72386e-05	5.30768	2.72386e-05	2.72386e-05	2.72386e-05	2.72386e-05	2.72386e-05	2.72386e-05	2.72386e-05	2.72386e-05
16188	Il3ra	interleukin 3 receptor, alpha chain	2.72386e-05	2.72386e-05	2.72386e-05	2.72386e-05	2.72386e-05	2.72386e-05	2.72386e-05	2.72386e-05	2.72386e-05	2.72386e-05
16189	Il4	interleukin 4	2.72386e-05	2.72386e-05	2.72386e-05	2.72386e-05	2.72386e-05	2.72386e-05	2.72386e-05	2.72386e-05	2.72386e-05	2.72386e-05
16192	Il5ra	interleukin 5 receptor, alpha	2.72386e-05	2.72386e-05	2.72386e-05	2.72386e-05	2.72386e-05	2.72386e-05	2.72386e-05	2.72386e-05	2.72386e-05	2.72386e-05
16193	Il6	interleukin 6	1.06673	2.18881	2.72386e-05	0.0978806	1.33982	1.37695	0.791854	1.36515	0.928596	0.577784
16195	Il6st	interleukin 6 signal transducer	0.939832	0.11674	0.913096	2.72386e-05	2.72386e-05	0.0690042	2.72386e-05	0.258762	2.72386e-05	2.72386e-05
16199	Il9r	interleukin 9 receptor	2.72386e-05	2.72386e-05	2.72386e-05	2.72386e-05	2.72386e-05	2.72386e-05	2.72386e-05	2.72386e-05	2.72386e-05	2.72386e-05
16201	Ilf3	interleukin enhancer binding factor 3	12.852	7.26071	14.3925	7.251	5.91851	4.19943	6.3633	7.04947	4.38353	7.53104
16202	Ilk	integrin linked kinase	0.770165	0.56238	1.01383	1.12152	0.696654	1.2974	6.46525	0.641953	0.62041	1.78409
16205	Gimap1	GTPase, IMAP family member 1	0.280139	0.63393	0.304514	0.378183	2.72386e-05	0.3811	2.72386e-05	2.72386e-05	2.72386e-05	2.72386e-05
16206	Lrig1	leucine-rich repeats and immunoglobulin-like domains 1	2.72386e-05	0.0255695	2.72386e-05	0.0194157	2.72386e-05	0.0269295	2.72386e-05	2.72386e-05	2.72386e-05	2.72386e-05
16210	Impact	impact, RWD domain protein	5.45407	4.72072	3.84705	3.0556	4.43068	4.92528	5.72382	5.63058	3.88845	5.8947
16211	Kpnb1	karyopherin (importin) beta 1	38.5021	9.7015	32.1732	17.6582	11.61	16.0107	16.5871	9.31143	10.2174	22.4229
16319	Incenp	inner centromere protein	0.307645	2.72386e-05	2.72386e-05	2.72386e-05	0.529699	0.112702	2.72386e-05	2.72386e-05	2.72386e-05	2.72386e-05
16322	Inha	inhibin alpha	2.72386e-05	2.72386e-05	2.72386e-05	2.72386e-05	2.72386e-05	2.72386e-05	2.72386e-05	2.72386e-05	2.72386e-05	2.72386e-05
16323	Inhba	inhibin beta-A	2.72386e-05	2.72386e-05	2.72386e-05	2.39387	2.72386e-05	2.72386e-05	2.72386e-05	2.72386e-05	2.72386e-05	2.72386e-05
16328	Cep250	centrosomal protein 250	1.08622	20.5456	3.3133	2.72386e-05	24.4487	19.2878	19.5748	2.72386e-05	2.72386e-05	2.72386e-05
16329	Inpp1	inositol polyphosphate-1-phosphatase	6.76602	2.91383	7.26637	4.9013	5.66273	5.82964	4.6907	5.41356	4.97674	6.94922
16330	Inpp5b	inositol polyphosphate-5-phosphatase B	0.0864622	0.142339	0.0392302	2.72386e-05	0.0335843	0.0230455	2.72386e-05	0.0505795	0.026274	0.0214908
16331	Inpp5d	inositol polyphosphate-5-phosphatase D	2.72386e-05	2.72386e-05	2.72386e-05	0.0186396	0.216043	2.72386e-05	2.72386e-05	2.72386e-05	2.72386e-05	2.72386e-05
16332	Inppl1	inositol polyphosphate phosphatase-like 1	0.0973502	2.72386e-05	0.0206746	2.72386e-05	2.72386e-05	0.593034	2.72386e-05	2.72386e-05	2.72386e-05	0.020208
16337	Insr	insulin receptor	0.705723	5.38622	1.26777	8.95888	0.636059	6.59381	1.10808	1.26329	1.20833	0.889088
16341	Eif3e	eukaryotic translation initiation factor 3, subunit E	7.43731	7.06828	8.74768	5.86484	4.77004	5.66022	5.75656	4.55924	4.92174	7.97319
16348	Invs	inversin	0.333215	2.72386e-05	2.72386e-05	2.72386e-05	2.72386e-05	2.72386e-05	2.72386e-05	2.72386e-05	2.72386e-05	2.72386e-05
16351	Ipp	IAP promoted placental gene	2.72386e-05	2.72386e-05	2.72386e-05	2.72386e-05	2.72386e-05	2.72386e-05	2.72386e-05	2.72386e-05	2.72386e-05	2.72386e-05
16362	Irf1	interferon regulatory factor 1	2.72386e-05	2.72386e-05	2.72386e-05	0.118444	2.72386e-05	2.72386e-05	2.72386e-05	2.72386e-05	2.72386e-05	2.72386e-05
16363	Irf2	interferon regulatory factor 2	2.72386e-05	2.72386e-05	2.72386e-05	2.72386e-05	2.72386e-05	2.72386e-05	2.72386e-05	2.72386e-05	2.72386e-05	2.72386e-05
16364	Irf4	interferon regulatory factor 4	2.72386e-05	2.72386e-05	2.72386e-05	2.72386e-05	2.72386e-05	2.72386e-05	2.72386e-05	2.72386e-05	2.72386e-05	2.72386e-05
16365	Acod1	aconitate decarboxylase 1	2.72386e-05	2.72386e-05	2.72386e-05	2.72386e-05	0.244964	2.72386e-05	2.72386e-05	0.218083	2.72386e-05	0.11542
16367	Irs1	insulin receptor substrate 1	2.72386e-05	2.72386e-05	2.72386e-05	2.72386e-05	2.72386e-05	0.0957655	2.72386e-05	2.72386e-05	2.72386e-05	2.72386e-05
16369	Irs3	insulin receptor substrate 3	2.72386e-05	2.72386e-05	2.72386e-05	0.254637	2.72386e-05	0.114913	2.72386e-05	2.72386e-05	2.72386e-05	1.56342
16370	Irs4	insulin receptor substrate 4	2.72386e-05	2.72386e-05	2.72386e-05	2.72386e-05	2.72386e-05	2.72386e-05	2.72386e-05	2.72386e-05	2.72386e-05	2.72386e-05
16371	Irx1	Iroquois homeobox 1	2.72386e-05	2.72386e-05	2.72386e-05	2.72386e-05	2.72386e-05	2.72386e-05	2.72386e-05	2.72386e-05	2.72386e-05	2.72386e-05
16372	Irx2	Iroquois homeobox 2	2.72386e-05	2.72386e-05	2.72386e-05	2.72386e-05	2.72386e-05	2.72386e-05	2.72386e-05	2.72386e-05	2.72386e-05	2.72386e-05
16373	Irx3	Iroquois related homeobox 3	2.72386e-05	2.72386e-05	2.72386e-05	2.72386e-05	2.72386e-05	2.72386e-05	2.72386e-05	2.72386e-05	2.72386e-05	2.72386e-05
16396	Itch	itchy, E3 ubiquitin protein ligase	0.473743	0.129378	0.609395	2.72386e-05	0.0780761	0.183731	0.197474	2.72386e-05	0.150842	0.0956705
16398	Itga2	integrin alpha 2	2.72386e-05	2.72386e-05	2.72386e-05	2.72386e-05	2.72386e-05	2.72386e-05	2.72386e-05	2.72386e-05	2.72386e-05	2.72386e-05
16399	Itga2b	integrin alpha 2b	11.2083	2.72386e-05	2.72386e-05	2.72386e-05	2.72386e-05	2.72386e-05	2.72386e-05	2.72386e-05	2.72386e-05	2.72386e-05
16400	Itga3	integrin alpha 3	2.72386e-05	2.72386e-05	0.0616627	2.72386e-05	2.72386e-05	2.72386e-05	2.72386e-05	0.0394224	0.0394939	2.72386e-05
16401	Itga4	integrin alpha 4	2.72386e-05	2.72386e-05	2.72386e-05	2.72386e-05	2.72386e-05	2.72386e-05	2.72386e-05	2.72386e-05	2.72386e-05	2.72386e-05
16402	Itga5	integrin alpha 5 (fibronectin receptor alpha)	2.72386e-05	2.72386e-05	2.72386e-05	2.72386e-05	2.72386e-05	2.72386e-05	2.72386e-05	2.72386e-05	2.72386e-05	2.72386e-05
16403	Itga6	integrin alpha 6	0.897741	11.4923	0.397644	0.106084	0.205557	12.6345	10.2483	0.261103	1.29978	0.418831
16404	Itga7	integrin alpha 7	0.239026	2.72386e-05	0.0660817	2.72386e-05	2.72386e-05	2.72386e-05	0.0412106	0.46546	2.72386e-05	2.72386e-05
16407	Itgae	integrin alpha E, epithelial-associated	2.72386e-05	2.72386e-05	2.72386e-05	2.72386e-05	2.72386e-05	2.72386e-05	2.72386e-05	0.0692332	2.72386e-05	2.72386e-05
16409	Itgam	integrin alpha M	0.353684	0.365547	7.9381	1.36682	0.8327	1.41522	1.40318	0.316723	1.31248	0.268085
16410	Itgav	integrin alpha V	2.41798	4.69715	5.61914	3.74127	3.25144	2.27235	3.24614	1.73666	2.30486	1.83018
16411	Itgax	integrin alpha X	2.72386e-05	2.72386e-05	2.72386e-05	2.72386e-05	2.72386e-05	2.72386e-05	2.72386e-05	2.72386e-05	2.72386e-05	2.72386e-05
16412	Itgb1	integrin beta 1 (fibronectin receptor beta)	5.0452	9.66802	4.2701	7.58021	11.0011	9.86177	8.70825	9.05129	10.2639	8.09469
16413	Itgb1bp1	integrin beta 1 binding protein 1	2.72386e-05	2.72386e-05	2.72386e-05	2.72386e-05	2.72386e-05	1.74846	1.46158	2.72386e-05	2.72386e-05	1.10829
16414	Itgb2	integrin beta 2	0.924105	0.986586	0.718822	0.940621	2.13733	0.792706	1.47041	0.443486	0.681329	0.824581
16416	Itgb3	integrin beta 3	2.72386e-05	2.72386e-05	2.72386e-05	2.72386e-05	2.72386e-05	2.72386e-05	0.00829377	2.72386e-05	2.72386e-05	2.72386e-05
16418	Eif6	eukaryotic translation initiation factor 6	0.286962	1.37105	1.47605	0.171042	1.96335	2.72386e-05	2.72386e-05	0.105447	0.0813367	13.579
16419	Itgb5	integrin beta 5	0.201887	0.24728	2.72386e-05	0.0322582	2.72386e-05	0.210811	2.72386e-05	2.72386e-05	2.72386e-05	2.72386e-05
16420	Itgb6	integrin beta 6	2.72386e-05	2.72386e-05	2.72386e-05	2.72386e-05	2.72386e-05	2.72386e-05	2.72386e-05	2.72386e-05	2.72386e-05	2.72386e-05
16421	Itgb7	integrin beta 7	2.72386e-05	2.72386e-05	2.72386e-05	2.72386e-05	2.72386e-05	2.72386e-05	2.72386e-05	2.72386e-05	2.72386e-05	2.72386e-05
16423	Cd47	CD47 antigen (Rh-related antigen, integrin-associated signal transducer)	5.38977	10.7341	5.11232	10.317	12.9868	13.0174	7.77184	10.9471	10.4322	5.5571
16424	Itih1	inter-alpha trypsin inhibitor, heavy chain 1	2.72386e-05	2.72386e-05	0.218335	2.72386e-05	0.339746	2.72386e-05	0.169428	0.322806	0.357172	0.389971
16425	Itih2	inter-alpha trypsin inhibitor, heavy chain 2	2.72386e-05	2.72386e-05	2.72386e-05	0.15182	2.72386e-05	2.72386e-05	0.156956	2.72386e-05	2.72386e-05	2.72386e-05
16426	Itih3	inter-alpha trypsin inhibitor, heavy chain 3	0.152129	2.72386e-05	2.72386e-05	0.254379	0.217068	0.444347	1.29179	0.578384	0.376197	0.312172
16427	Itih4	inter alpha-trypsin inhibitor, heavy chain 4	2.72386e-05	2.72386e-05	2.72386e-05	2.72386e-05	2.72386e-05	0.0221667	0.0973923	1.01622	2.72386e-05	0.118354
16428	Itk	IL2 inducible T cell kinase	2.72386e-05	2.72386e-05	2.72386e-05	2.72386e-05	2.72386e-05	2.72386e-05	2.72386e-05	2.72386e-05	2.72386e-05	2.72386e-05
16429	Itln1	intelectin 1 (galactofuranose binding)	2.72386e-05	2.72386e-05	2.72386e-05	2.72386e-05	2.72386e-05	2.72386e-05	2.72386e-05	2.72386e-05	2.72386e-05	2.72386e-05
16430	Stt3a	STT3, subunit of the oligosaccharyltransferase complex, homolog A (S. cerevisiae)	2.00101	0.865669	0.917814	1.19916	0.493575	0.561973	1.4882	0.892314	0.768598	1.40433
16431	Itm2a	integral membrane protein 2A	2.72386e-05	2.72386e-05	2.72386e-05	2.72386e-05	2.72386e-05	0.0570923	0.0477926	2.72386e-05	2.72386e-05	2.72386e-05
16432	Itm2b	integral membrane protein 2B	0.866917	1.54824	0.774878	0.833184	1.66729	1.75733	1.99513	1.94373	2.23072	1.67496
16433	Cuzd1	CUB and zona pellucida-like domains 1	2.72386e-05	2.72386e-05	2.72386e-05	2.72386e-05	2.72386e-05	2.72386e-05	2.72386e-05	2.72386e-05	2.72386e-05	2.72386e-05
16434	Itpa	inosine triphosphatase (nucleoside triphosphate pyrophosphatase)	4.38579	4.96774	5.11984	5.08816	3.81774	4.34429	4.97242	4.19529	3.74723	4.58489
16438	Itpr1	inositol 1,4,5-trisphosphate receptor 1	11.387	4.60524	10.8778	5.42358	3.044	4.92616	4.84371	6.00821	3.88769	7.41573
16439	Itpr2	inositol 1,4,5-triphosphate receptor 2	2.72386e-05	2.72386e-05	0.00976401	2.72386e-05	0.237663	2.72386e-05	2.72386e-05	2.72386e-05	2.72386e-05	2.72386e-05
16440	Itpr3	inositol 1,4,5-triphosphate receptor 3	2.72386e-05	2.72386e-05	2.72386e-05	2.72386e-05	0.12799	2.72386e-05	2.72386e-05	2.72386e-05	2.72386e-05	2.72386e-05
16443	Itsn1	intersectin 1 (SH3 domain protein 1A)	11.994	10.4051	9.8081	17.4807	5.03101	8.79923	6.32131	6.08998	7.08318	8.31871
16447	Ivl	involucrin	2.72386e-05	2.72386e-05	2.72386e-05	2.72386e-05	2.72386e-05	2.72386e-05	2.72386e-05	2.72386e-05	2.72386e-05	2.72386e-05
16449	Jag1	jagged 1	0.00656815	2.72386e-05	2.72386e-05	2.72386e-05	2.72386e-05	2.72386e-05	2.72386e-05	2.72386e-05	2.72386e-05	0.00961602
16450	Jag2	jagged 2	2.72386e-05	2.72386e-05	2.72386e-05	2.72386e-05	2.72386e-05	2.72386e-05	2.72386e-05	2.72386e-05	2.72386e-05	2.72386e-05
16451	Jak1	Janus kinase 1	0.154487	0.151477	0.33614	0.041552	0.173801	0.361122	2.72386e-05	0.0399151	2.72386e-05	1.54192
16452	Jak2	Janus kinase 2	2.72386e-05	2.72386e-05	2.72386e-05	2.72386e-05	2.72386e-05	2.72386e-05	2.72386e-05	2.72386e-05	2.72386e-05	2.72386e-05
16453	Jak3	Janus kinase 3	2.72386e-05	2.72386e-05	2.72386e-05	2.72386e-05	2.72386e-05	2.72386e-05	2.72386e-05	2.72386e-05	2.72386e-05	2.72386e-05
16456	F11r	F11 receptor	0.315493	2.72386e-05	0.271566	0.114087	2.72386e-05	0.124968	0.186059	0.216267	0.0924461	0.506103
16467	Atcay	ataxia, cerebellar, Cayman type	4.48887	6.20975	22.6706	5.33006	5.89107	6.25717	6.0072	5.40722	10.9671	5.80075
16468	Jarid2	jumonji, AT rich interactive domain 2	2.72386e-05	2.72386e-05	2.72386e-05	2.72386e-05	2.72386e-05	2.72386e-05	2.72386e-05	2.72386e-05	2.72386e-05	2.72386e-05
16475	Ajuba	ajuba LIM protein	0.0165404	2.72386e-05	0.0106659	2.72386e-05	2.72386e-05	2.72386e-05	2.72386e-05	2.72386e-05	2.72386e-05	2.72386e-05
16476	Jun	jun proto-oncogene	2.72386e-05	2.72386e-05	2.72386e-05	2.72386e-05	2.72386e-05	2.72386e-05	2.72386e-05	2.72386e-05	2.72386e-05	2.72386e-05
16477	Junb	jun B proto-oncogene	0.0535904	0.0842435	2.72386e-05	2.72386e-05	2.72386e-05	2.72386e-05	2.72386e-05	2.72386e-05	2.72386e-05	2.72386e-05
16478	Jund	jun D proto-oncogene	2.72386e-05	2.72386e-05	2.72386e-05	2.72386e-05	1.53227	0.176508	1.26987	0.615317	0.121027	0.0558809
16480	Jup	junction plakoglobin	0.612915	0.661162	0.673922	0.2377	0.516295	0.694907	0.664835	0.472005	0.157653	0.265933
16485	Kcna1	potassium voltage-gated channel, shaker-related subfamily, member 1	1.32666	10.6553	5.38352	10.8412	4.52942	5.93697	14.2663	11.1819	7.88235	8.77235
16490	Kcna2	potassium voltage-gated channel, shaker-related subfamily, member 2	8.24216	3.79791	1.08512	3.26686	10.4982	3.67974	5.3305	4.12254	4.24406	1.79443
16491	Kcna3	potassium voltage-gated channel, shaker-related subfamily, member 3	0.602253	0.578212	0.295965	0.741914	0.707174	0.55001	0.438501	0.99826	0.282237	0.353929
16492	Kcna4	potassium voltage-gated channel, shaker-related subfamily, member 4	0.817294	1.62879	0.963907	1.89713	1.71164	1.36342	0.701651	0.819344	2.31839	1.58114
16493	Kcna5	potassium voltage-gated channel, shaker-related subfamily, member 5	2.72386e-05	2.72386e-05	2.72386e-05	2.72386e-05	2.72386e-05	2.72386e-05	2.72386e-05	2.72386e-05	2.72386e-05	2.72386e-05
16494	Kcna6	potassium voltage-gated channel, shaker-related, subfamily, member 6	0.149382	0.388988	0.117308	0.233444	0.338533	0.352174	0.140069	0.0868876	2.72386e-05	2.72386e-05
16495	Kcna7	potassium voltage-gated channel, shaker-related subfamily, member 7	2.72386e-05	2.72386e-05	2.72386e-05	2.72386e-05	2.72386e-05	2.72386e-05	0.88942	2.72386e-05	2.72386e-05	2.72386e-05
16497	Kcnab1	potassium voltage-gated channel, shaker-related subfamily, beta member 1	0.303284	0.341712	0.259092	0.248108	2.72386e-05	0.285193	0.220705	2.72386e-05	2.72386e-05	2.72386e-05
16498	Kcnab2	potassium voltage-gated channel, shaker-related subfamily, beta member 2	22.7161	17.2323	23.842	9.92305	7.0519	12.2366	14.1287	10.1751	10.0311	15.7725
16499	Kcnab3	potassium voltage-gated channel, shaker-related subfamily, beta member 3	0.119668	0.129591	2.72386e-05	0.0987939	0.0942186	0.113113	0.023395	0.105544	0.0910191	2.72386e-05
16500	Kcnb1	potassium voltage gated channel, Shab-related subfamily, member 1	0.175442	0.0582635	2.72386e-05	2.72386e-05	0.551527	0.27668	2.72386e-05	2.72386e-05	0.113597	0.451015
16502	Kcnc1	potassium voltage gated channel, Shaw-related subfamily, member 1	1.19975	1.54425	2.72386e-05	0.298872	1.21527	2.72386e-05	2.4719	1.00226	1.10786	0.327655
16504	Kcnc3	potassium voltage gated channel, Shaw-related subfamily, member 3	0.430669	0.541341	0.279241	0.342597	0.28859	0.26558	0.662582	0.281904	0.0422179	0.227131
16506	Kcnd1	potassium voltage-gated channel, Shal-related family, member 1	2.72386e-05	2.72386e-05	2.72386e-05	2.72386e-05	2.72386e-05	0.00969478	2.72386e-05	2.72386e-05	0.00550593	0.0117821
16508	Kcnd2	potassium voltage-gated channel, Shal-related family, member 2	3.80328	2.75685	3.82115	0.78478	1.39378	2.26822	1.60133	1.19807	1.0177	2.87796
16510	Kcnh1	potassium voltage-gated channel, subfamily H (eag-related), member 1	2.72386e-05	2.72386e-05	2.72386e-05	2.72386e-05	2.72386e-05	2.72386e-05	2.72386e-05	2.72386e-05	2.72386e-05	2.72386e-05
16511	Kcnh2	potassium voltage-gated channel, subfamily H (eag-related), member 2	2.72386e-05	2.72386e-05	2.72386e-05	2.72386e-05	2.72386e-05	2.72386e-05	2.72386e-05	2.72386e-05	2.72386e-05	2.72386e-05
16512	Kcnh3	potassium voltage-gated channel, subfamily H (eag-related), member 3	2.72386e-05	2.72386e-05	2.72386e-05	2.72386e-05	2.72386e-05	2.72386e-05	2.72386e-05	2.72386e-05	2.72386e-05	2.72386e-05
16513	Kcnj10	potassium inwardly-rectifying channel, subfamily J, member 10	1.31368	0.68148	1.70986	1.99815	1.49276	0.78149	1.08596	2.02073	1.52182	1.48985
16514	Kcnj11	potassium inwardly rectifying channel, subfamily J, member 11	0.876904	2.72386e-05	2.72386e-05	2.72386e-05	2.72386e-05	2.72386e-05	2.72386e-05	2.72386e-05	2.72386e-05	2.72386e-05
16515	Kcnj12	potassium inwardly-rectifying channel, subfamily J, member 12	2.72386e-05	2.72386e-05	2.72386e-05	2.72386e-05	2.72386e-05	2.72386e-05	2.72386e-05	2.72386e-05	2.72386e-05	2.72386e-05
16516	Kcnj15	potassium inwardly-rectifying channel, subfamily J, member 15	2.72386e-05	2.72386e-05	2.72386e-05	2.72386e-05	2.72386e-05	2.72386e-05	2.72386e-05	2.72386e-05	2.72386e-05	2.72386e-05
16517	Kcnj16	potassium inwardly-rectifying channel, subfamily J, member 16	2.72386e-05	2.72386e-05	2.72386e-05	2.72386e-05	2.72386e-05	0.13167	2.72386e-05	0.164161	2.72386e-05	2.72386e-05
16519	Kcnj3	potassium inwardly-rectifying channel, subfamily J, member 3	3.80032	2.71434	1.78864	1.21221	0.641477	0.657632	1.68537	1.35115	2.23596	2.78862
16520	Kcnj4	potassium inwardly-rectifying channel, subfamily J, member 4	2.72386e-05	2.72386e-05	0.113091	2.72386e-05	2.72386e-05	1.11218	2.72386e-05	2.72386e-05	2.72386e-05	11.6493
16521	Kcnj5	potassium inwardly-rectifying channel, subfamily J, member 5	2.72386e-05	2.72386e-05	2.72386e-05	2.72386e-05	2.72386e-05	2.72386e-05	2.72386e-05	2.72386e-05	2.72386e-05	2.72386e-05
16522	Kcnj6	potassium inwardly-rectifying channel, subfamily J, member 6	0.89101	0.36311	1.04743	0.540117	0.491241	0.690152	0.489731	3.72902	2.72386e-05	0.618032
16524	Kcnj9	potassium inwardly-rectifying channel, subfamily J, member 9	2.72386e-05	2.72386e-05	0.176042	2.72386e-05	2.72386e-05	2.72386e-05	0.0551537	2.72386e-05	2.72386e-05	2.72386e-05
16525	Kcnk1	potassium channel, subfamily K, member 1	0.226529	2.72386e-05	2.72386e-05	0.166257	2.72386e-05	2.72386e-05	2.72386e-05	2.72386e-05	2.72386e-05	2.72386e-05
16526	Kcnk2	potassium channel, subfamily K, member 2	2.72386e-05	2.72386e-05	2.72386e-05	0.0731383	0.0227949	0.0284958	1.84803	3.50881	3.95753	0.0193188
16527	Kcnk3	potassium channel, subfamily K, member 3	0.00380064	0.00655481	2.72386e-05	2.72386e-05	2.72386e-05	0.00583823	2.72386e-05	0.00635396	2.72386e-05	2.72386e-05
16528	Kcnk4	potassium channel, subfamily K, member 4	2.72386e-05	2.72386e-05	2.72386e-05	2.72386e-05	2.72386e-05	2.72386e-05	2.72386e-05	2.72386e-05	2.72386e-05	2.72386e-05
16529	Kcnk5	potassium channel, subfamily K, member 5	2.72386e-05	2.72386e-05	2.72386e-05	2.72386e-05	2.72386e-05	2.72386e-05	2.72386e-05	2.72386e-05	2.72386e-05	2.72386e-05
16531	Kcnma1	potassium large conductance calcium-activated channel, subfamily M, alpha member 1	3.83696	6.45457	5.52141	5.42481	5.18956	4.31895	3.23077	4.00903	1.78311	4.22208
16532	Kcnu1	potassium channel, subfamily U, member 1	2.72386e-05	2.72386e-05	2.72386e-05	2.72386e-05	1.19542	2.72386e-05	1.17861	2.72386e-05	2.72386e-05	2.72386e-05
16535	Kcnq1	potassium voltage-gated channel, subfamily Q, member 1	0.0265068	2.72386e-05	0.039473	2.72386e-05	0.438194	2.72386e-05	2.72386e-05	2.72386e-05	2.72386e-05	0.512202
16536	Kcnq2	potassium voltage-gated channel, subfamily Q, member 2	3.86779	3.42061	3.23193	2.0389	1.98384	2.53568	1.40866	2.68465	2.55892	2.24946
16539	Kcns2	K+ voltage-gated channel, subfamily S, 2	2.72386e-05	2.72386e-05	2.72386e-05	2.72386e-05	0.182318	0.183065	2.72386e-05	2.72386e-05	2.72386e-05	2.72386e-05
16545	Kera	keratocan	2.72386e-05	2.72386e-05	0.854097	2.72386e-05	0.818967	2.72386e-05	2.72386e-05	0.571123	2.72386e-05	2.72386e-05
16548	Khk	ketohexokinase	2.72386e-05	2.72386e-05	2.72386e-05	2.72386e-05	2.72386e-05	2.72386e-05	2.72386e-05	2.72386e-05	2.72386e-05	2.72386e-05
16549	Khsrp	KH-type splicing regulatory protein	25.3297	51.7862	22.5399	46.3128	63.7135	68.2804	49.9222	74.604	92.9106	36.7642
16551	Kif11	kinesin family member 11	2.72386e-05	2.72386e-05	2.72386e-05	2.72386e-05	0.059712	0.144114	0.129433	2.72386e-05	2.72386e-05	2.72386e-05
16552	Kif12	kinesin family member 12	2.72386e-05	2.72386e-05	2.72386e-05	2.72386e-05	2.72386e-05	2.72386e-05	2.72386e-05	2.72386e-05	2.72386e-05	2.72386e-05
16553	Kif13a	kinesin family member 13A	1.25045	2.72386e-05	0.511925	2.72386e-05	0.34896	0.306871	2.72386e-05	2.72386e-05	0.269007	2.72386e-05
16554	Kif13b	kinesin family member 13B	0.199054	0.0999832	0.0315459	2.72386e-05	0.0594279	2.72386e-05	0.0198856	0.0358519	0.0803827	0.0268165
16558	Kif16b	kinesin family member 16B	2.72386e-05	0.649023	2.72386e-05	2.72386e-05	2.72386e-05	2.72386e-05	2.72386e-05	2.72386e-05	2.72386e-05	2.72386e-05
16559	Kif17	kinesin family member 17	2.72386e-05	2.72386e-05	2.72386e-05	2.72386e-05	2.72386e-05	2.72386e-05	2.72386e-05	2.72386e-05	2.72386e-05	2.72386e-05
16560	Kif1a	kinesin family member 1A	7.04701	17.1197	11.1823	13.5207	15.2889	8.59331	5.45832	5.41918	5.72539	12.083
16561	Kif1b	kinesin family member 1B	0.366318	0.722887	0.744981	0.422074	0.158601	0.0736908	0.669402	0.389032	0.386251	0.506541
16562	Kif1c	kinesin family member 1C	2.72386e-05	2.72386e-05	2.72386e-05	2.72386e-05	2.72386e-05	2.72386e-05	2.72386e-05	2.72386e-05	2.72386e-05	0.634955
16563	Kif2a	kinesin family member 2A	25.913	11.0693	20.2594	46.7049	9.40493	43.0163	14.0036	12.5054	14.4211	16.7603
16564	Kif21a	kinesin family member 21A	12.7447	6.84769	8.06916	5.59045	22.1271	16.6141	25.1221	22.571	17.4317	20.568
16565	Kif21b	kinesin family member 21B	2.72386e-05	1.95779	26.4128	2.72386e-05	2.72386e-05	2.72386e-05	2.72386e-05	2.72386e-05	0.126155	3.30999
16568	Kif3a	kinesin family member 3A	3.79035	2.27304	4.42239	3.50143	2.15224	4.23226	3.36286	2.29461	1.07602	3.87478
16569	Kif3b	kinesin family member 3B	2.9956	4.0784	2.94369	2.53174	7.43917	2.58219	1.71106	2.71197	1.92237	2.64798
16570	Kif3c	kinesin family member 3C	0.110379	0.300724	0.137635	2.72386e-05	0.0587042	0.11161	0.22759	0.214479	0.179035	0.0911898
16571	Kif4	kinesin family member 4	2.72386e-05	0.802024	2.72386e-05	2.72386e-05	2.72386e-05	0.336483	2.72386e-05	2.72386e-05	2.72386e-05	2.72386e-05
16572	Kif5a	kinesin family member 5A	1.3463	1.31406	1.5384	1.69793	0.997666	0.790798	1.05054	1.67137	1.19424	1.85631
16573	Kif5b	kinesin family member 5B	15.8932	8.20342	7.66334	6.22052	5.37323	5.40032	8.21548	6.35063	6.25448	6.54898
16574	Kif5c	kinesin family member 5C	35.5636	37.0578	40.3849	30.5779	32.4212	30.8196	32.2526	27.4651	24.5804	29.7416
16576	Kif7	kinesin family member 7	2.72386e-05	2.72386e-05	0.0447982	2.72386e-05	2.72386e-05	2.72386e-05	2.72386e-05	2.72386e-05	2.72386e-05	0.00923338
16578	Kif9	kinesin family member 9	2.72386e-05	2.72386e-05	2.72386e-05	2.72386e-05	2.72386e-05	0.129887	2.72386e-05	2.72386e-05	0.361783	0.177792
16579	Kifap3	kinesin-associated protein 3	3.09409	1.34619	2.57149	3.92095	4.36732	3.46618	2.18411	2.61472	2.84249	2.66755
16581	Kifc2	kinesin family member C2	0.237994	0.2529	0.605154	0.0724578	0.0814642	2.72386e-05	0.786731	2.72386e-05	0.452282	0.0726782
16582	Kifc3	kinesin family member C3	0.172355	2.72386e-05	0.0650742	0.148592	2.79972	0.0993171	0.104818	0.304293	0.133307	0.256229
16590	Kit	KIT proto-oncogene receptor tyrosine kinase	2.66483	2.05123	5.85211	3.00455	3.0474	3.44151	3.05549	3.25751	1.58449	4.9084
16592	Fabp5	fatty acid binding protein 5, epidermal	54.0387	106.84	53.0375	104.799	130.672	97.5562	107.88	116.707	170.936	29.7401
16593	Klc1	kinesin light chain 1	17.8182	36.3071	13.8342	29.5866	37.1951	28.5741	23.1043	36.125	29.9247	25.0112
16594	Klc2	kinesin light chain 2	14.7169	7.0921	13.8392	10.8472	11.002	11.6212	17.4551	7.95946	7.83971	5.6411
16597	Klf12	Kruppel-like factor 12	0.393219	1.77479	0.457258	0.418602	0.414794	2.72386e-05	2.72386e-05	0.437504	2.72386e-05	2.72386e-05
16598	Klf2	Kruppel-like factor 2 (lung)	2.72386e-05	2.72386e-05	2.72386e-05	2.72386e-05	0.716969	2.72386e-05	2.72386e-05	2.72386e-05	2.72386e-05	2.72386e-05
16599	Klf3	Kruppel-like factor 3 (basic)	2.72386e-05	2.72386e-05	2.72386e-05	2.72386e-05	2.72386e-05	2.72386e-05	2.72386e-05	2.72386e-05	2.72386e-05	2.72386e-05
16601	Klf9	Kruppel-like factor 9	2.72386e-05	2.72386e-05	2.72386e-05	2.72386e-05	0.0162919	0.0193025	2.72386e-05	0.0952982	2.72386e-05	2.72386e-05
16613	Klk1b11	kallikrein 1-related peptidase b11	2.72386e-05	2.72386e-05	2.72386e-05	2.72386e-05	2.72386e-05	2.72386e-05	2.72386e-05	2.72386e-05	2.72386e-05	2.72386e-05
16619	Klk1b27	kallikrein 1-related peptidase b27	2.72386e-05	2.72386e-05	2.72386e-05	2.72386e-05	2.72386e-05	2.72386e-05	2.72386e-05	2.72386e-05	2.72386e-05	2.72386e-05
16621	Klkb1	kallikrein B, plasma 1	0.00632202	2.72386e-05	0.228725	2.72386e-05	2.72386e-05	2.72386e-05	2.72386e-05	2.72386e-05	2.72386e-05	2.72386e-05
16623	Klk1b1	kallikrein 1-related peptidase b1	2.72386e-05	2.72386e-05	2.72386e-05	2.72386e-05	2.72386e-05	2.72386e-05	2.72386e-05	2.72386e-05	2.72386e-05	2.72386e-05
16634	Klra3	killer cell lectin-like receptor, subfamily A, member 3	2.72386e-05	2.72386e-05	2.72386e-05	2.72386e-05	2.72386e-05	2.72386e-05	2.72386e-05	2.72386e-05	2.72386e-05	2.72386e-05
16636	Klra5	killer cell lectin-like receptor, subfamily A, member 5	2.72386e-05	2.72386e-05	2.72386e-05	2.72386e-05	2.72386e-05	2.72386e-05	0.405414	2.72386e-05	2.72386e-05	2.72386e-05
16640	Klra9	killer cell lectin-like receptor subfamily A, member 9	2.72386e-05	2.72386e-05	0.0209974	2.72386e-05	2.72386e-05	2.72386e-05	2.72386e-05	2.72386e-05	2.72386e-05	2.72386e-05
16641	Klrc1	killer cell lectin-like receptor subfamily C, member 1	2.72386e-05	2.72386e-05	2.72386e-05	2.72386e-05	2.72386e-05	2.72386e-05	2.72386e-05	2.72386e-05	2.72386e-05	2.72386e-05
16644	Kng1	kininogen 1	0.240883	2.72386e-05	2.72386e-05	0.268518	2.72386e-05	0.360477	2.56777	0.743022	0.37672	1.05205
16646	Kpna1	karyopherin (importin) alpha 1	0.908766	0.668732	2.72386e-05	2.72386e-05	2.46837	0.11412	0.434332	3.61047	0.440687	0.518731
16647	Kpna2	karyopherin (importin) alpha 2	1.72193	2.72386e-05	2.72386e-05	0.128413	0.109131	2.72386e-05	0.797107	2.72386e-05	0.125791	1.33409
16648	Kpna3	karyopherin (importin) alpha 3	10.942	4.6966	22.8505	21.2596	8.35796	2.91859	3.90033	3.56317	2.80765	3.61017
16649	Kpna4	karyopherin (importin) alpha 4	0.249812	0.849371	0.848078	0.350327	0.839664	0.451507	0.633984	0.939498	0.646733	0.965201
16650	Kpna6	karyopherin (importin) alpha 6	2.58337	7.17612	4.81442	7.01171	0.442141	5.18018	2.97052	1.14988	2.16574	2.91775
16651	Sspn	sarcospan	2.72386e-05	2.72386e-05	2.72386e-05	2.72386e-05	2.72386e-05	2.72386e-05	2.72386e-05	2.72386e-05	2.72386e-05	2.72386e-05
16653	Kras	Kirsten rat sarcoma viral oncogene homolog	1.31693	3.29858	3.03884	6.99412	2.28258	6.45026	7.39152	6.46564	1.09611	2.88441
16656	Hivep3	human immunodeficiency virus type I enhancer binding protein 3	2.72386e-05	2.72386e-05	1.30799	1.81798	3.72809	2.18528	1.91146	2.72386e-05	2.72386e-05	1.35142
16658	Mafb	MAF bZIP transcription factor B	0.141951	2.72386e-05	2.72386e-05	2.72386e-05	2.72386e-05	2.72386e-05	2.72386e-05	2.72386e-05	2.72386e-05	2.72386e-05
16660	Krt31	keratin 31	2.72386e-05	2.72386e-05	2.72386e-05	2.72386e-05	2.72386e-05	2.72386e-05	2.72386e-05	2.72386e-05	2.72386e-05	2.72386e-05
16661	Krt10	keratin 10	2.72386e-05	1.71209	1.53205	1.14102	1.58572	0.516846	0.386344	0.775354	2.72386e-05	3.16649
16664	Krt14	keratin 14	2.72386e-05	2.72386e-05	2.72386e-05	2.72386e-05	2.72386e-05	2.72386e-05	2.72386e-05	2.72386e-05	2.72386e-05	0.790956
16665	Krt15	keratin 15	2.72386e-05	2.72386e-05	0.290952	2.72386e-05	2.72386e-05	2.72386e-05	2.72386e-05	0.257382	2.72386e-05	2.72386e-05
16666	Krt16	keratin 16	2.72386e-05	2.72386e-05	2.72386e-05	2.72386e-05	2.72386e-05	2.72386e-05	2.72386e-05	2.72386e-05	2.72386e-05	2.72386e-05
16667	Krt17	keratin 17	2.72386e-05	2.72386e-05	2.72386e-05	4.18928	2.72386e-05	2.72386e-05	2.72386e-05	2.72386e-05	2.72386e-05	2.72386e-05
16668	Krt18	keratin 18	0.347894	0.497387	4.32761	0.212805	1.46426	3.99263	2.72386e-05	0.139324	2.72386e-05	0.51024
16669	Krt19	keratin 19	0.0156484	2.72386e-05	2.72386e-05	2.72386e-05	2.72386e-05	2.72386e-05	2.72386e-05	2.72386e-05	2.72386e-05	2.72386e-05
16670	Krt32	keratin 32	2.72386e-05	2.72386e-05	2.72386e-05	2.72386e-05	2.72386e-05	2.72386e-05	2.72386e-05	2.72386e-05	2.72386e-05	2.72386e-05
16678	Krt1	keratin 1	2.72386e-05	2.72386e-05	0.57107	2.72386e-05	0.195216	0.0985519	0.0702404	0.564678	0.0591116	2.72386e-05
16680	Krt84	keratin 84	2.72386e-05	2.72386e-05	2.72386e-05	2.72386e-05	2.72386e-05	2.72386e-05	2.72386e-05	2.72386e-05	2.72386e-05	2.72386e-05
16681	Krt2	keratin 2	2.72386e-05	0.713715	1.32054	0.00326978	2.72386e-05	2.72386e-05	2.72386e-05	1.00327	2.72386e-05	0.89765
16682	Krt4	keratin 4	2.72386e-05	0.00768321	2.72386e-05	0.394629	2.72386e-05	2.72386e-05	2.72386e-05	37.9907	2.72386e-05	2.72386e-05
16688	Krt6b	keratin 6B	2.72386e-05	2.72386e-05	2.72386e-05	2.72386e-05	2.72386e-05	2.72386e-05	2.72386e-05	2.72386e-05	2.72386e-05	2.72386e-05
16691	Krt8	keratin 8	2.72386e-05	0.449115	2.79092	2.72386e-05	0.375049	4.26403	0.112843	2.72386e-05	2.72386e-05	2.72386e-05
16706	Ksr1	kinase suppressor of ras 1	6.04136	2.85588	3.59457	5.0343	4.07288	2.54758	1.03709	1.52787	1.15972	3.52539
16709	Ktn1	kinectin 1	10.1546	8.42116	8.05129	41.0324	55.8649	55.2632	8.03634	53.6928	15.9722	6.18321
16716	Ky	kyphoscoliosis peptidase	2.72386e-05	2.72386e-05	2.72386e-05	2.72386e-05	2.72386e-05	2.72386e-05	2.72386e-05	2.72386e-05	2.72386e-05	2.72386e-05
16728	L1cam	L1 cell adhesion molecule	10.9516	21.1	11.9592	19.3437	21.4461	17.7203	22.2685	17.7058	20.8535	10.1669
16763	Lad1	ladinin	2.72386e-05	2.72386e-05	2.72386e-05	2.72386e-05	2.72386e-05	2.72386e-05	2.72386e-05	2.72386e-05	2.72386e-05	2.72386e-05
16764	Aff3	AF4/FMR2 family, member 3	2.72386e-05	2.72386e-05	2.72386e-05	0.0169882	0.186439	0.263216	0.0748334	2.72386e-05	2.72386e-05	2.72386e-05
16765	Stmn1	stathmin 1	33.2504	103.101	30.231	75.4264	112.706	83.4579	123.253	95.6222	97.3269	97.4574
16768	Lag3	lymphocyte-activation gene 3	2.72386e-05	2.72386e-05	2.72386e-05	2.72386e-05	2.72386e-05	2.72386e-05	2.72386e-05	2.72386e-05	2.72386e-05	2.72386e-05
16769	Dsg4	desmoglein 4	2.72386e-05	2.72386e-05	0.265013	2.72386e-05	2.72386e-05	2.72386e-05	2.72386e-05	2.72386e-05	2.72386e-05	2.72386e-05
16772	Lama1	laminin, alpha 1	2.72386e-05	0.208086	0.521687	2.72386e-05	2.72386e-05	2.72386e-05	2.72386e-05	2.72386e-05	2.72386e-05	0.503631
16773	Lama2	laminin, alpha 2	0.777666	1.03976	4.40749	0.167102	0.537948	1.26619	0.382386	0.348908	2.72386e-05	2.07207
16774	Lama3	laminin, alpha 3	0.00526905	1.65149	8.49068	1.70727	1.42666	1.49134	2.72386e-05	2.72386e-05	2.72386e-05	0.818645
16775	Lama4	laminin, alpha 4	1.63233	0.741588	1.44262	0.862306	0.338563	0.900509	1.07309	0.153513	0.0782011	2.35663
16776	Lama5	laminin, alpha 5	0.435246	2.72386e-05	0.170038	0.198211	0.192826	0.21295	0.0705587	0.503855	2.72386e-05	0.562
16777	Lamb1	laminin B1	0.196512	0.175559	0.494322	0.161161	0.663356	0.20078	0.296714	1.14576	0.562497	0.489515
16779	Lamb2	laminin, beta 2	18.4259	1.76955	4.39992	1.90437	1.01629	2.90931	2.18693	2.25483	2.51778	4.02038
16780	Lamb3	laminin, beta 3	2.72386e-05	2.72386e-05	2.72386e-05	2.72386e-05	2.72386e-05	2.72386e-05	2.72386e-05	2.72386e-05	2.72386e-05	2.72386e-05
16782	Lamc2	laminin, gamma 2	2.72386e-05	2.72386e-05	2.72386e-05	2.72386e-05	2.72386e-05	2.72386e-05	2.72386e-05	2.72386e-05	2.72386e-05	2.72386e-05
16783	Lamp1	lysosomal-associated membrane protein 1	1.06871	0.386562	2.72386e-05	2.72386e-05	0.970848	0.984724	2.72386e-05	0.492843	0.588384	2.72386e-05
16784	Lamp2	lysosomal-associated membrane protein 2	0.435479	2.72386e-05	2.97641	1.39371	1.32485	0.391007	2.12751	1.66944	0.322393	1.8368
16790	Anpep	alanyl (membrane) aminopeptidase	0.981021	0.425153	0.370623	0.333365	0.11693	0.317475	0.283099	0.166467	0.197554	0.273288
16792	Laptm5	lysosomal-associated protein transmembrane 5	2.72386e-05	2.72386e-05	2.72386e-05	2.72386e-05	2.72386e-05	2.72386e-05	2.72386e-05	2.72386e-05	2.72386e-05	2.72386e-05
16795	Large1	LARGE xylosyl- and glucuronyltransferase 1	2.72386e-05	2.72386e-05	0.0137897	2.72386e-05	2.72386e-05	2.72386e-05	2.72386e-05	2.72386e-05	2.72386e-05	2.72386e-05
16796	Lasp1	LIM and SH3 protein 1	23.0309	52.6674	18.9579	51.1913	67.1206	34.3693	49.243	56.1101	65.8292	36.1755
16798	Lats1	large tumor suppressor	2.72386e-05	2.72386e-05	2.72386e-05	2.72386e-05	0.116783	2.72386e-05	2.72386e-05	2.72386e-05	2.72386e-05	2.72386e-05
16800	Arhgef2	rho/rac guanine nucleotide exchange factor (GEF) 2	14.9875	10.327	19.2689	15.1221	10.82	14.2168	9.48777	13.27	11.6265	11.3538
16801	Arhgef1	Rho guanine nucleotide exchange factor (GEF) 1	0.306556	0.160216	0.403543	2.89014	0.0231602	0.154833	0.347739	0.120058	0.180065	0.194734
16803	Lbp	lipopolysaccharide binding protein	8.25158	2.72386e-05	2.72386e-05	2.72386e-05	2.72386e-05	2.72386e-05	2.72386e-05	2.72386e-05	2.72386e-05	2.72386e-05
16818	Lck	lymphocyte protein tyrosine kinase	2.72386e-05	2.72386e-05	2.72386e-05	2.72386e-05	2.72386e-05	2.72386e-05	2.72386e-05	2.72386e-05	2.72386e-05	2.72386e-05
16821	Lcn4	lipocalin 4	2.72386e-05	2.72386e-05	2.72386e-05	2.72386e-05	2.72386e-05	2.72386e-05	2.72386e-05	2.72386e-05	2.72386e-05	2.72386e-05
16822	Lcp2	lymphocyte cytosolic protein 2	2.72386e-05	2.72386e-05	2.72386e-05	2.72386e-05	2.72386e-05	2.72386e-05	2.72386e-05	2.72386e-05	2.72386e-05	2.72386e-05
16825	Ldb1	LIM domain binding 1	0.0077441	2.72386e-05	3.40848	2.72386e-05	2.72386e-05	0.133155	6.62547	2.72386e-05	8.78778	1.92786
16826	Ldb2	LIM domain binding 2	2.72386e-05	2.72386e-05	0.0160069	2.72386e-05	2.72386e-05	2.72386e-05	2.72386e-05	2.72386e-05	2.72386e-05	2.72386e-05
16828	Ldha	lactate dehydrogenase A	202.358	105.933	218.053	151.413	88.7276	110.307	71.8175	103.902	118.44	165.346
16832	Ldhb	lactate dehydrogenase B	214.934	148.811	180.663	149.465	171.955	180.431	115.764	135.643	126.488	174.711
16833	Ldhc	lactate dehydrogenase C	2.72386e-05	2.72386e-05	2.72386e-05	2.72386e-05	2.72386e-05	2.72386e-05	2.72386e-05	2.72386e-05	2.72386e-05	2.72386e-05
16834	Cog1	component of oligomeric golgi complex 1	2.33993	0.103444	0.391214	2.72386e-05	2.72386e-05	2.72386e-05	2.72386e-05	2.72386e-05	2.72386e-05	2.72386e-05
16835	Ldlr	low density lipoprotein receptor	0.109325	2.72386e-05	0.0709445	0.293333	0.181238	2.72386e-05	2.72386e-05	2.72386e-05	0.427192	2.72386e-05
16840	Cnmd	chondromodulin	2.72386e-05	2.72386e-05	2.72386e-05	2.72386e-05	2.72386e-05	2.72386e-05	2.72386e-05	2.72386e-05	2.72386e-05	2.72386e-05
16842	Lef1	lymphoid enhancer binding factor 1	2.72386e-05	2.72386e-05	2.72386e-05	2.72386e-05	2.72386e-05	0.0333866	2.72386e-05	2.72386e-05	2.72386e-05	2.72386e-05
16847	Lepr	leptin receptor	2.72386e-05	2.72386e-05	2.72386e-05	2.72386e-05	2.72386e-05	2.72386e-05	2.72386e-05	2.72386e-05	2.72386e-05	2.72386e-05
16852	Lgals1	lectin, galactose binding, soluble 1	3.6758	5.3454	3.1453	6.79393	10.1178	5.87894	4.58297	4.82134	6.82885	3.90627
16859	Lgals9	lectin, galactose binding, soluble 9	2.72386e-05	2.72386e-05	2.72386e-05	2.72386e-05	2.72386e-05	2.72386e-05	2.72386e-05	2.72386e-05	2.72386e-05	2.72386e-05
16865	Eif2d	eukaryotic translation initiation factor 2D	2.72386e-05	2.72386e-05	2.72386e-05	2.72386e-05	2.72386e-05	2.72386e-05	2.72386e-05	2.72386e-05	2.72386e-05	2.72386e-05
16867	Lhcgr	luteinizing hormone/choriogonadotropin receptor	2.72386e-05	2.72386e-05	2.72386e-05	2.72386e-05	2.72386e-05	2.72386e-05	2.72386e-05	2.72386e-05	2.72386e-05	2.72386e-05
16870	Lhx2	LIM homeobox protein 2	2.72386e-05	2.72386e-05	2.72386e-05	2.72386e-05	2.72386e-05	2.72386e-05	0.42594	2.72386e-05	2.72386e-05	2.72386e-05
16871	Lhx3	LIM homeobox protein 3	0.0394522	2.72386e-05	2.72386e-05	2.72386e-05	2.72386e-05	2.72386e-05	2.72386e-05	2.72386e-05	2.72386e-05	2.72386e-05
16873	Lhx5	LIM homeobox protein 5	0.00878275	2.72386e-05	2.72386e-05	2.72386e-05	2.72386e-05	2.72386e-05	2.72386e-05	2.72386e-05	2.72386e-05	2.72386e-05
16874	Lhx6	LIM homeobox protein 6	2.72386e-05	2.72386e-05	2.72386e-05	2.72386e-05	2.72386e-05	2.72386e-05	2.72386e-05	0.455512	2.72386e-05	2.72386e-05
16875	Lhx8	LIM homeobox protein 8	2.72386e-05	2.72386e-05	2.72386e-05	2.72386e-05	2.72386e-05	2.72386e-05	2.72386e-05	2.72386e-05	2.72386e-05	2.72386e-05
16876	Lhx9	LIM homeobox protein 9	2.72386e-05	2.72386e-05	2.72386e-05	2.72386e-05	2.72386e-05	2.72386e-05	2.72386e-05	2.72386e-05	2.72386e-05	2.72386e-05
16880	Lifr	LIF receptor alpha	0.0112545	0.0307669	0.145369	0.09259	0.0166592	0.0218411	2.72386e-05	0.0161327	0.242739	0.209298
16881	Lig1	ligase I, DNA, ATP-dependent	0.561493	2.72386e-05	2.72386e-05	0.00789807	0.821412	2.72386e-05	2.72386e-05	2.72386e-05	2.72386e-05	2.72386e-05
16882	Lig3	ligase III, DNA, ATP-dependent	2.72386e-05	2.72386e-05	0.112687	2.72386e-05	2.72386e-05	2.72386e-05	2.72386e-05	2.72386e-05	2.72386e-05	0.506361
16885	Limk1	LIM domain kinase 1	0.162086	1.3655	0.0392345	0.0695442	0.171354	2.54515	0.254488	2.72386e-05	0.0370007	1.44628
16886	Limk2	LIM domain kinase 2	2.72386e-05	2.72386e-05	2.72386e-05	2.72386e-05	2.72386e-05	2.72386e-05	2.72386e-05	2.72386e-05	2.72386e-05	2.72386e-05
16889	Lipa	lysosomal acid lipase A	2.72386e-05	2.72386e-05	2.72386e-05	0.133531	2.72386e-05	0.155412	2.72386e-05	2.72386e-05	0.0412018	2.72386e-05
16890	Lipe	lipase, hormone sensitive	0.221013	2.72386e-05	2.72386e-05	2.72386e-05	2.72386e-05	2.72386e-05	0.0721159	2.72386e-05	0.0511019	2.72386e-05
16891	Lipg	lipase, endothelial	2.72386e-05	2.72386e-05	2.72386e-05	2.72386e-05	2.72386e-05	2.72386e-05	0.0663757	2.72386e-05	2.72386e-05	2.72386e-05
16897	Llgl1	LLGL1 scribble cell polarity complex component	4.10194	3.16784	1.06756	1.60123	1.11483	1.38663	2.55232	1.74783	1.34067	2.08663
16898	Rps2	ribosomal protein S2	32.4051	5.75255	34.7601	2.72386e-05	9.86777	11.1926	11.7702	10.6534	9.75509	14.4392
16905	Lmna	lamin A	44.2674	44.7599	35.9495	46.3478	45.5667	48.4131	49.4627	46.8762	43.1042	44.3959
16906	Lmnb1	lamin B1	30.2743	25.013	18.9839	21.0538	22.2482	17.836	16.6783	17.1325	12.9126	19.3153
16907	Lmnb2	lamin B2	13.3851	25.7189	22.2072	32.4606	32.7867	30.7319	28.1298	29.1041	28.0446	25.1034
16909	Lmo2	LIM domain only 2	2.72386e-05	2.72386e-05	2.72386e-05	2.72386e-05	2.72386e-05	2.72386e-05	2.72386e-05	2.72386e-05	2.72386e-05	2.72386e-05
16912	Psmb9	proteasome (prosome, macropain) subunit, beta type 9 (large multifunctional peptidase 2)	2.72386e-05	2.72386e-05	2.72386e-05	2.72386e-05	0.200555	2.72386e-05	2.72386e-05	2.72386e-05	2.72386e-05	2.72386e-05
16913	Psmb8	proteasome (prosome, macropain) subunit, beta type 8 (large multifunctional peptidase 7)	1.5042	2.72386e-05	2.72386e-05	2.72386e-05	2.72386e-05	2.72386e-05	0.00806332	2.72386e-05	2.72386e-05	1.62668
16922	Phyh	phytanoyl-CoA hydroxylase	2.72386e-05	2.72386e-05	2.72386e-05	2.72386e-05	2.72386e-05	0.00668752	2.72386e-05	2.72386e-05	2.72386e-05	2.72386e-05
16924	Lnx1	ligand of numb-protein X 1	0.423656	2.72386e-05	2.72386e-05	2.72386e-05	2.72386e-05	2.72386e-05	2.72386e-05	2.72386e-05	2.72386e-05	2.72386e-05
16949	Loxl1	lysyl oxidase-like 1	2.72386e-05	2.72386e-05	2.72386e-05	2.72386e-05	2.72386e-05	2.72386e-05	2.72386e-05	2.72386e-05	2.72386e-05	2.72386e-05
16950	Loxl3	lysyl oxidase-like 3	2.72386e-05	2.72386e-05	2.72386e-05	2.72386e-05	2.72386e-05	2.72386e-05	2.72386e-05	2.72386e-05	2.72386e-05	2.72386e-05
16952	Anxa1	annexin A1	2.72386e-05	0.130673	2.72386e-05	0.372718	2.72386e-05	2.72386e-05	0.0163692	2.72386e-05	2.72386e-05	2.72386e-05
16956	Lpl	lipoprotein lipase	2.72386e-05	2.72386e-05	2.72386e-05	0.570358	2.72386e-05	2.72386e-05	2.72386e-05	2.72386e-05	2.72386e-05	2.72386e-05
16969	Zbtb7a	zinc finger and BTB domain containing 7a	0.0108219	0.171407	0.0919031	0.163452	0.249169	0.781582	2.72386e-05	0.603412	0.53547	0.330781
16970	Irag2	inositol 1,4,5-triphosphate receptor associated 2	2.72386e-05	0.178428	0.093827	0.122251	2.72386e-05	2.72386e-05	2.72386e-05	2.72386e-05	2.72386e-05	2.72386e-05
16971	Lrp1	low density lipoprotein receptor-related protein 1	26.6229	17.1939	28.4221	19.5233	20.6315	23.0177	20.8045	19.5772	17.9434	25.8576
16973	Lrp5	low density lipoprotein receptor-related protein 5	2.72386e-05	2.72386e-05	2.72386e-05	2.72386e-05	5.38575	2.72386e-05	2.72386e-05	2.72386e-05	2.72386e-05	2.72386e-05
16974	Lrp6	low density lipoprotein receptor-related protein 6	2.72386e-05	2.72386e-05	2.72386e-05	2.72386e-05	3.15668	2.04825	2.25011	2.72386e-05	2.72386e-05	2.72386e-05
16975	Lrp8	low density lipoprotein receptor-related protein 8, apolipoprotein e receptor	2.72386e-05	2.72386e-05	2.72386e-05	2.72386e-05	2.72386e-05	0.0222201	2.72386e-05	2.72386e-05	2.72386e-05	0.00800761
16976	Lrpap1	low density lipoprotein receptor-related protein associated protein 1	7.53309	10.1568	7.23642	16.0328	10.5509	13.8472	12.4394	13.2817	19.5466	11.6195
16978	Lrrfip1	leucine rich repeat (in FLII) interacting protein 1	35.0554	13.948	0.51901	3.06516	1.81454	1.72978	1.81582	2.0519	4.23992	0.395083
16979	Lrrn1	leucine rich repeat protein 1, neuronal	0.139554	0.125516	0.168403	0.53984	0.162683	0.0564114	0.579654	0.113449	0.213162	0.147822
16980	Lrrn2	leucine rich repeat protein 2, neuronal	2.72386e-05	2.72386e-05	2.72386e-05	2.72386e-05	2.72386e-05	2.72386e-05	2.72386e-05	2.72386e-05	2.72386e-05	2.72386e-05
16981	Lrrn3	leucine rich repeat protein 3, neuronal	2.72386e-05	2.72386e-05	2.72386e-05	2.72386e-05	2.72386e-05	2.72386e-05	2.72386e-05	2.72386e-05	2.72386e-05	2.72386e-05
16985	Lsp1	lymphocyte specific 1	2.72386e-05	0.408803	2.72386e-05	0.127311	0.214684	0.0633743	2.72386e-05	0.0590849	0.815898	2.72386e-05
16987	Lss	lanosterol synthase	0.0182737	0.0255814	2.72386e-05	2.72386e-05	2.72386e-05	2.72386e-05	2.72386e-05	2.72386e-05	2.72386e-05	0.141918
16993	Lta4h	leukotriene A4 hydrolase	12.6569	12.2125	16.9108	12.4742	11.3625	14.5561	11.6099	11.1739	11.1902	12.5362
16995	Ltb4r1	leukotriene B4 receptor 1	2.72386e-05	2.72386e-05	2.72386e-05	2.72386e-05	2.72386e-05	2.72386e-05	2.72386e-05	2.72386e-05	2.72386e-05	2.72386e-05
16997	Ltbp2	latent transforming growth factor beta binding protein 2	2.72386e-05	2.72386e-05	2.72386e-05	2.72386e-05	2.72386e-05	2.72386e-05	2.72386e-05	2.72386e-05	2.72386e-05	2.72386e-05
16998	Ltbp3	latent transforming growth factor beta binding protein 3	2.72386e-05	2.72386e-05	2.72386e-05	2.72386e-05	2.72386e-05	2.72386e-05	2.72386e-05	2.72386e-05	2.72386e-05	2.72386e-05
17001	Ltc4s	leukotriene C4 synthase	2.72386e-05	0.0447438	2.72386e-05	2.72386e-05	0.0993798	0.0560184	0.0374645	2.72386e-05	2.72386e-05	2.72386e-05
17002	Ltf	lactotransferrin	2.72386e-05	2.72386e-05	2.72386e-05	2.72386e-05	2.72386e-05	2.72386e-05	2.72386e-05	2.72386e-05	2.72386e-05	2.72386e-05
17005	Ltk	leukocyte tyrosine kinase	2.72386e-05	2.72386e-05	2.72386e-05	0.0881156	2.72386e-05	2.72386e-05	2.72386e-05	2.72386e-05	2.72386e-05	2.72386e-05
17022	Lum	lumican	2.72386e-05	0.136857	2.72386e-05	0.29008	0.453172	0.167925	2.72386e-05	2.72386e-05	2.72386e-05	2.72386e-05
17025	Alad	aminolevulinate, delta-, dehydratase	1.24882	0.214999	2.51448	0.757068	0.59892	0.653659	0.807374	0.48515	0.247166	0.625896
17035	Lxn	latexin	1.51791	4.33359	1.11506	3.73478	4.57955	2.67957	4.00252	2.64035	3.24813	3.23349
17057	Klrb1a	killer cell lectin-like receptor subfamily B member 1A	2.72386e-05	2.72386e-05	2.72386e-05	2.72386e-05	2.72386e-05	2.72386e-05	2.72386e-05	2.72386e-05	2.72386e-05	2.72386e-05
17059	Klrb1c	killer cell lectin-like receptor subfamily B member 1C	2.72386e-05	2.72386e-05	2.72386e-05	2.72386e-05	2.72386e-05	2.72386e-05	2.72386e-05	2.72386e-05	2.72386e-05	0.0478718
17060	Blnk	B cell linker	2.72386e-05	2.72386e-05	2.72386e-05	2.72386e-05	2.72386e-05	2.72386e-05	2.72386e-05	0.13582	2.72386e-05	2.72386e-05
17064	Cd93	CD93 antigen	0.0615884	0.0825194	2.72386e-05	0.144224	0.106852	0.185556	0.138787	0.321517	10.9952	2.72386e-05
17067	Ly6c1	lymphocyte antigen 6 complex, locus C1	0.344236	0.8113	2.72386e-05	2.72386e-05	0.828493	1.13424	2.72386e-05	1.99485	1.81921	0.601233
17069	Ly6e	lymphocyte antigen 6 complex, locus E	0.281369	2.72386e-05	2.72386e-05	2.72386e-05	2.72386e-05	0.338931	2.72386e-05	2.72386e-05	0.567742	2.72386e-05
17079	Cd180	CD180 antigen	2.72386e-05	2.72386e-05	2.72386e-05	2.72386e-05	2.72386e-05	2.72386e-05	2.72386e-05	2.72386e-05	2.72386e-05	2.72386e-05
17082	Il1rl1	interleukin 1 receptor-like 1	2.72386e-05	2.72386e-05	2.72386e-05	2.72386e-05	2.72386e-05	2.72386e-05	2.72386e-05	2.72386e-05	2.72386e-05	2.72386e-05
17083	Tmed1	transmembrane p24 trafficking protein 1	2.72386e-05	2.72386e-05	2.72386e-05	2.72386e-05	2.72386e-05	2.72386e-05	2.72386e-05	2.72386e-05	2.72386e-05	2.72386e-05
17085	Ly9	lymphocyte antigen 9	2.72386e-05	2.72386e-05	2.72386e-05	2.72386e-05	2.72386e-05	2.72386e-05	2.72386e-05	2.72386e-05	2.72386e-05	2.72386e-05
17089	Lyar	Ly1 antibody reactive clone	2.72386e-05	0.0708691	2.72386e-05	0.047649	0.133565	0.0557733	0.0526472	2.72386e-05	0.0847266	0.0575938
17095	Lyl1	lymphoblastomic leukemia 1	2.72386e-05	2.72386e-05	2.72386e-05	2.72386e-05	0.201871	2.72386e-05	2.72386e-05	2.72386e-05	0.189831	2.72386e-05
17096	Lyn	LYN proto-oncogene, Src family tyrosine kinase	0.117961	2.72386e-05	2.72386e-05	2.72386e-05	2.72386e-05	2.72386e-05	2.72386e-05	2.72386e-05	2.72386e-05	0.15571
17101	Lyst	lysosomal trafficking regulator	0.320547	0.728536	0.13338	1.06269	0.0303926	0.0345486	0.0213421	0.0631746	0.0960795	0.101796
17113	M6pr	mannose-6-phosphate receptor, cation dependent	5.82341	18.4204	1.59389	9.50802	13.508	16.9177	7.07685	15.7258	18.8524	11.9859
17116	Mab21l1	mab-21-like 1	2.72386e-05	2.72386e-05	2.72386e-05	2.72386e-05	2.72386e-05	2.72386e-05	2.72386e-05	2.72386e-05	2.72386e-05	2.72386e-05
17117	Amacr	alpha-methylacyl-CoA racemase	0.166674	2.72386e-05	2.72386e-05	2.72386e-05	0.0713123	2.72386e-05	0.0562996	0.0725941	2.72386e-05	2.72386e-05
17118	Marcks	myristoylated alanine rich protein kinase C substrate	25.2019	54.1138	20.8042	30.4906	57.1845	40.8692	41.1371	50.2018	61.9628	32.0432
17119	Mxd1	MAX dimerization protein 1	1.26507	2.72386e-05	2.72386e-05	2.72386e-05	2.72386e-05	2.72386e-05	2.72386e-05	2.72386e-05	2.72386e-05	2.72386e-05
17120	Mad1l1	MAD1 mitotic arrest deficient 1-like 1	0.227452	0.629655	0.358817	2.72386e-05	0.316239	2.72386e-05	2.72386e-05	2.72386e-05	2.72386e-05	0.176661
17121	Mxd3	Max dimerization protein 3	2.72386e-05	2.72386e-05	2.72386e-05	2.72386e-05	2.72386e-05	2.72386e-05	2.72386e-05	2.72386e-05	2.72386e-05	2.72386e-05
17122	Mxd4	Max dimerization protein 4	2.72386e-05	2.72386e-05	2.72386e-05	2.72386e-05	2.72386e-05	2.72386e-05	2.72386e-05	2.72386e-05	2.72386e-05	2.72386e-05
17125	Smad1	SMAD family member 1	2.72386e-05	2.72386e-05	0.00498902	2.72386e-05	2.72386e-05	2.72386e-05	2.72386e-05	2.72386e-05	2.72386e-05	2.72386e-05
17126	Smad2	SMAD family member 2	1.52501	2.72386e-05	0.386499	2.72386e-05	0.373066	0.128969	2.72386e-05	2.72386e-05	0.0574496	2.72386e-05
17127	Smad3	SMAD family member 3	0.148862	0.0513784	0.0450765	2.72386e-05	2.72386e-05	2.72386e-05	2.72386e-05	2.72386e-05	2.72386e-05	0.879427
17128	Smad4	SMAD family member 4	0.142454	0.154327	0.168613	2.72386e-05	2.72386e-05	1.41778	2.72386e-05	2.72386e-05	2.72386e-05	2.72386e-05
17129	Smad5	SMAD family member 5	0.219311	0.141866	2.72386e-05	2.72386e-05	2.72386e-05	2.72386e-05	2.72386e-05	2.72386e-05	0.0925874	0.0762553
17130	Smad6	SMAD family member 6	2.72386e-05	2.72386e-05	2.72386e-05	2.72386e-05	2.72386e-05	2.72386e-05	2.72386e-05	2.72386e-05	2.72386e-05	2.72386e-05
17131	Smad7	SMAD family member 7	2.72386e-05	2.72386e-05	2.72386e-05	2.72386e-05	2.72386e-05	2.72386e-05	2.72386e-05	2.72386e-05	2.72386e-05	2.72386e-05
17132	Maf	MAF bZIP transcription factor	2.72386e-05	2.72386e-05	2.72386e-05	2.72386e-05	2.72386e-05	2.72386e-05	2.72386e-05	2.72386e-05	2.72386e-05	2.72386e-05
17134	Mafg	v-maf musculoaponeurotic fibrosarcoma oncogene family, protein G (avian)	2.72386e-05	2.72386e-05	2.72386e-05	4.19477	5.78546	6.96161	2.72386e-05	2.72386e-05	2.72386e-05	2.72386e-05
17135	Mafk	v-maf musculoaponeurotic fibrosarcoma oncogene family, protein K (avian)	2.72386e-05	2.72386e-05	2.72386e-05	2.72386e-05	2.72386e-05	2.72386e-05	2.72386e-05	2.72386e-05	0.166689	2.42699
[truncated: 12,767 more rows]

## Sheet: Sheet1
Statistical Methods	Fold change	Unpaired t-test
Inclusion Criteria	abs(log2FC) >= 1.0	pValue < 0.05
Comparison Groups	Up	Down
B.vs.A	80	96
A	Control
B	Surgery
